# Supplementary material for: Microcultivation and FTIR spectroscopy-based screening revealed a nutrient-induced co-production of high-value metabolites in oleaginous Mucoromycota fungi
Source: PLoS One. 2020 Jun 22;15(6):e0234870. doi: 10.1371/journal.pone.0234870 (PMC7307774; doi:10.1371/journal.pone.0234870)
Supplement: S1 Table — (XLSX) [file pone.0234870.s021.xlsx]

## Sheet: Raw spectra_HTS_biomass
	3997.888	3995.959	3994.031	3992.102	3990.174	3988.245	3986.317	3984.388	3982.459	3980.531	3978.603	3976.674	3974.745	3972.817	3970.888	3968.96	3967.031	3965.103	3963.174	3961.245	3959.317	3957.388	3955.46	3953.531	3951.603	3949.674	3947.746	3945.817	3943.888	3941.96	3940.031	3938.103	3936.174	3934.246	3932.317	3930.389	3928.46	3926.531	3924.603	3922.674	3920.746	3918.817	3916.889	3914.96	3913.032	3911.103	3909.175	3907.246	3905.317
MCI_YE_Pi8_B1_T1	-0.043857	-0.043905	-0.0439646	-0.0440302	-0.0440919	-0.044147	-0.0441979	-0.0442433	-0.0442771	-0.0442965	-0.0443082	-0.0443261	-0.0443615	-0.0444162	-0.0444874	-0.044573	-0.0446692	-0.044772	-0.0448832	-0.0450054	-0.0451288	-0.0452407	-0.0453457	-0.0454589	-0.0455806	-0.0456931	-0.0457809	-0.0458456	-0.0459003	-0.0459567	-0.0460185	-0.0460911	-0.0461847	-0.0463009	-0.0464224	-0.0465282	-0.046616	-0.0466947	-0.0467726	-0.0468583	-0.0469553	-0.0470507	-0.0471329	-0.0472077	-0.0472843	-0.0473605	-0.0474371	-0.0475253	-0.0476305
MCI_YE_Pi8_B1_T2	-0.0404048	-0.0404784	-0.040543	-0.0406072	-0.0406789	-0.0407558	-0.0408223	-0.0408687	-0.0409084	-0.0409609	-0.0410223	-0.0410715	-0.0411014	-0.041129	-0.0411807	-0.0412727	-0.0413999	-0.0415423	-0.0416804	-0.0417998	-0.0418883	-0.0419461	-0.0419978	-0.0420762	-0.0421924	-0.0423298	-0.0424629	-0.042577	-0.0426725	-0.0427582	-0.0428414	-0.0429304	-0.0430346	-0.0431502	-0.0432541	-0.0433339	-0.0434124	-0.0435147	-0.043633	-0.0437407	-0.0438288	-0.0439131	-0.0440155	-0.0441362	-0.0442486	-0.0443256	-0.0443682	-0.0444013	-0.044451
MCI_YE_Pi8_B1_T3	-0.0508135	-0.0508733	-0.0509437	-0.0510196	-0.0510953	-0.0511678	-0.0512345	-0.0512944	-0.0513505	-0.0514052	-0.0514555	-0.0514971	-0.0515311	-0.0515645	-0.051611	-0.0516827	-0.051779	-0.0518871	-0.0519982	-0.0521119	-0.0522232	-0.0523204	-0.052399	-0.0524679	-0.0525438	-0.052637	-0.0527362	-0.0528156	-0.0528702	-0.0529285	-0.0530187	-0.0531374	-0.0532641	-0.0533847	-0.0534921	-0.0535891	-0.0536889	-0.0537964	-0.0538975	-0.053979	-0.0540485	-0.0541263	-0.0542253	-0.0543383	-0.0544407	-0.0545106	-0.0545491	-0.0545795	-0.0546338
MCI_YE_Pi8_B2_T1	0.016097	0.0160531	0.015998	0.0159254	0.0158407	0.0157536	0.0156805	0.015643	0.0156466	0.0156661	0.0156658	0.01563	0.0155691	0.0155015	0.0154387	0.0153807	0.0153188	0.0152419	0.0151429	0.0150249	0.0149014	0.0147901	0.0147079	0.0146641	0.0146461	0.0146183	0.0145493	0.0144393	0.0143114	0.0141859	0.0140696	0.0139579	0.0138439	0.0137336	0.013649	0.0135975	0.0135528	0.0134857	0.0133961	0.0132998	0.013205	0.0131147	0.0130383	0.0129831	0.0129372	0.0128769	0.0127905	0.0126943	0.0126184
MCI_YE_Pi8_B2_T2	0.00916346	0.00908741	0.00900196	0.00892522	0.0088757	0.00884537	0.00881494	0.00878044	0.00874568	0.00870485	0.00865087	0.00858977	0.00853303	0.0084823	0.00842763	0.00835965	0.00827867	0.00819163	0.00810227	0.0080091	0.00791224	0.00781392	0.00771528	0.00761825	0.00752679	0.0074413	0.00735928	0.00727688	0.00718545	0.00707508	0.00695078	0.00683253	0.00673004	0.00663323	0.00652716	0.00640953	0.00629366	0.00620471	0.00616291	0.00615498	0.00613464	0.00606444	0.00595237	0.00583911	0.00575535	0.00570174	0.00566124	0.00561698	0.00555252
MCI_YE_Pi8_B2_T3	0.00913703	0.00907446	0.00901057	0.00895235	0.00890249	0.00885153	0.00879465	0.00874325	0.00871016	0.00869281	0.0086777	0.00865013	0.00859912	0.00852456	0.00843909	0.00835447	0.0082707	0.00818451	0.0081018	0.00803062	0.00796594	0.00789395	0.00781337	0.00774134	0.00769057	0.00764857	0.00759333	0.00752007	0.00743691	0.00734454	0.00723703	0.0071126	0.00697393	0.00683082	0.00670438	0.0066122	0.00655078	0.00650566	0.00647132	0.00644468	0.0064132	0.00635594	0.00625928	0.0061355	0.00601483	0.00591665	0.00583523	0.00576067	0.00569555
MCI_YE_Pi8_B3_T1	-0.03223	-0.0322551	-0.0322626	-0.0322703	-0.0322965	-0.0323458	-0.0324012	-0.0324349	-0.0324334	-0.0324142	-0.0324144	-0.0324597	-0.03254	-0.0326133	-0.0326491	-0.0326631	-0.0326982	-0.0327727	-0.0328653	-0.0329469	-0.0330127	-0.0330765	-0.0331475	-0.0332221	-0.0332917	-0.0333532	-0.0334067	-0.0334545	-0.033506	-0.0335744	-0.0336619	-0.033756	-0.0338432	-0.0339129	-0.0339556	-0.0339746	-0.0339943	-0.0340397	-0.0341104	-0.0341854	-0.0342456	-0.0342905	-0.0343359	-0.0343925	-0.0344482	-0.0344783	-0.0344733	-0.0344464	-0.0344272
MCI_YE_Pi8_B3_T2	-0.0348196	-0.0348682	-0.034919	-0.0349726	-0.0350267	-0.0350831	-0.0351429	-0.0352027	-0.0352558	-0.0352943	-0.0353118	-0.0353112	-0.0353067	-0.0353131	-0.035338	-0.0353873	-0.0354635	-0.0355578	-0.0356547	-0.0357438	-0.0358206	-0.0358832	-0.0359345	-0.0359832	-0.0360359	-0.036092	-0.0361467	-0.0361996	-0.0362574	-0.0363241	-0.0363923	-0.0364516	-0.0365061	-0.0365714	-0.0366574	-0.0367577	-0.0368544	-0.0369286	-0.0369752	-0.0370127	-0.0370655	-0.0371334	-0.0371944	-0.0372355	-0.0372623	-0.0372839	-0.0373066	-0.0373386	-0.0373913
MCI_YE_Pi8_B3_T3	-0.035092	-0.0351494	-0.0352314	-0.0353114	-0.0353729	-0.0354162	-0.0354423	-0.0354484	-0.0354431	-0.0354472	-0.0354733	-0.0355141	-0.0355566	-0.0355988	-0.0356499	-0.0357185	-0.0358043	-0.0358946	-0.0359715	-0.0360206	-0.0360392	-0.0360431	-0.036061	-0.0361128	-0.0361964	-0.036291	-0.0363745	-0.036437	-0.0364877	-0.0365464	-0.036622	-0.0367062	-0.0367919	-0.0368778	-0.036956	-0.0370165	-0.0370664	-0.0371268	-0.0372085	-0.0372999	-0.0373786	-0.0374315	-0.0374655	-0.0374961	-0.0375272	-0.0375533	-0.0375799	-0.037622	-0.037685
MCI_YE_Pi4_B1_T1	-0.048964	-0.04906	-0.049142	-0.0491999	-0.0492428	-0.0492814	-0.0493153	-0.0493373	-0.0493455	-0.049346	-0.0493502	-0.0493729	-0.049425	-0.0495029	-0.0495888	-0.0496617	-0.0497146	-0.0497598	-0.0498205	-0.0499073	-0.0500072	-0.0500988	-0.0501731	-0.0502334	-0.0502872	-0.0503429	-0.0504072	-0.0504832	-0.0505741	-0.0506781	-0.0507814	-0.0508745	-0.0509687	-0.0510749	-0.0511742	-0.0512357	-0.0512598	-0.0512779	-0.0513203	-0.0514012	-0.0515134	-0.0516271	-0.051715	-0.0517773	-0.0518292	-0.0518764	-0.0519162	-0.0519505	-0.0519849
MCI_YE_Pi4_B1_T2	-0.0534409	-0.0535222	-0.0535907	-0.0536363	-0.0536639	-0.0536966	-0.0537513	-0.0538197	-0.0538784	-0.0539124	-0.0539244	-0.0539282	-0.0539399	-0.0539717	-0.0540285	-0.0541141	-0.0542292	-0.0543673	-0.0545116	-0.0546407	-0.0547375	-0.0548001	-0.0548393	-0.0548676	-0.0548932	-0.0549277	-0.0549838	-0.0550629	-0.0551547	-0.0552493	-0.0553457	-0.0554493	-0.0555633	-0.0556732	-0.0557503	-0.055789	-0.0558265	-0.0558989	-0.0559995	-0.0560963	-0.0561748	-0.056246	-0.0563208	-0.0563918	-0.056443	-0.0564737	-0.0564998	-0.0565372	-0.0565916
MCI_YE_Pi4_B1_T3	-0.0470983	-0.0471521	-0.0472057	-0.0472544	-0.047301	-0.0473618	-0.0474459	-0.0475374	-0.0476101	-0.0476518	-0.0476645	-0.0476558	-0.0476362	-0.0476265	-0.0476513	-0.047721	-0.0478221	-0.0479323	-0.0480414	-0.0481435	-0.0482251	-0.0482822	-0.0483354	-0.0484053	-0.0484863	-0.0485586	-0.0486174	-0.0486743	-0.0487451	-0.0488415	-0.0489617	-0.0490888	-0.0492063	-0.0493075	-0.0493906	-0.0494617	-0.0495368	-0.0496226	-0.0497026	-0.0497595	-0.049802	-0.0498537	-0.049923	-0.0499983	-0.0500678	-0.0501353	-0.0502115	-0.0502935	-0.0503598
MCI_YE_Pi4_B2_T1	0.0204647	0.020429	0.0203995	0.0203721	0.0203519	0.0203359	0.0203151	0.0202891	0.0202625	0.0202305	0.0201843	0.0201285	0.0200787	0.0200417	0.0200095	0.0199731	0.0199312	0.0198801	0.0198111	0.0197313	0.0196695	0.0196474	0.019651	0.019644	0.0196	0.0195178	0.0194134	0.0193103	0.0192284	0.0191754	0.019141	0.0190998	0.0190285	0.0189311	0.0188403	0.018779	0.0187321	0.0186756	0.0186106	0.0185517	0.0185017	0.0184538	0.0184064	0.0183667	0.0183429	0.0183314	0.0183135	0.0182672	0.0181884
MCI_YE_Pi4_B2_T2	0.0107466	0.0106705	0.0105881	0.0105058	0.0104311	0.0103701	0.010328	0.0103029	0.010281	0.0102463	0.0102005	0.0101609	0.0101426	0.0101474	0.0101612	0.0101574	0.0101102	0.0100173	0.00990298	0.00979865	0.00971912	0.00965715	0.00959927	0.00954272	0.00949689	0.00946634	0.00944128	0.00940417	0.00934275	0.00925921	0.00916748	0.00907964	0.0089968	0.0089194	0.00885488	0.00880273	0.00874668	0.0086786	0.00861205	0.00856091	0.00851978	0.00847546	0.00842473	0.00837084	0.00831534	0.00825476	0.00818425	0.00810449	0.00802548
MCI_YE_Pi4_B2_T3	0.0251569	0.0251107	0.025054	0.0249964	0.0249469	0.0249026	0.0248596	0.0248267	0.0248168	0.0248261	0.0248298	0.0248029	0.0247435	0.0246702	0.0246025	0.0245442	0.0244898	0.0244339	0.024376	0.0243215	0.0242768	0.0242395	0.0241985	0.0241421	0.0240652	0.0239713	0.0238758	0.0237966	0.0237359	0.0236866	0.0236499	0.023624	0.0235857	0.0235155	0.0234343	0.0233814	0.0233557	0.0233189	0.0232456	0.0231423	0.0230282	0.0229218	0.0228405	0.0227944	0.0227795	0.0227754	0.0227568	0.0227113	0.0226451
MCI_YE_Pi4_B3_T1	0.0075461	0.00746988	0.00739867	0.00732224	0.00723322	0.00714276	0.00707545	0.00704511	0.00703864	0.0070282	0.00699958	0.00696035	0.00692364	0.00688947	0.0068445	0.0067759	0.00668417	0.00658145	0.00648075	0.00638812	0.00629883	0.00620259	0.00609841	0.00600417	0.00593911	0.00589663	0.0058473	0.00576996	0.00566717	0.00555866	0.00546729	0.00539836	0.00533171	0.00524419	0.0051361	0.00502244	0.00490694	0.00479155	0.0046958	0.00463792	0.0046037	0.00455334	0.00446093	0.00434292	0.0042407	0.004177	0.00413652	0.00408391	0.00399307
MCI_YE_Pi4_B3_T2	0.00221854	0.00213724	0.00205352	0.00198319	0.00193387	0.0019004	0.00187945	0.00187253	0.00187264	0.00186068	0.00181986	0.00174997	0.00166702	0.00158831	0.00151472	0.0014331	0.00133788	0.00123883	0.00114546	0.00105681	0.00096989	0.000886359	0.00080925	0.000742319	0.000686235	0.000634229	0.000577771	0.000518184	0.000454381	0.000369731	0.000246427	8.68e-05	-8.78e-05	-0.000243519	-0.000347096	-0.000399702	-0.000449045	-0.000539542	-0.000666259	-0.000790511	-0.000883314	-0.00094376	-0.000986584	-0.00102289	-0.00105063	-0.0010669	-0.00107997	-0.00110093	-0.0011363
MCI_YE_Pi4_B3_T3	0.00531753	0.0053075	0.00528913	0.00524149	0.00516651	0.00508076	0.00500513	0.00495744	0.00493943	0.00493435	0.004921	0.00489092	0.00484699	0.00479226	0.00472126	0.00462478	0.00450333	0.00437144	0.00424496	0.00413048	0.00403142	0.00395453	0.00390117	0.00385684	0.0037967	0.00370777	0.0036033	0.00350626	0.00341848	0.00331909	0.00319677	0.00306497	0.00294262	0.00284008	0.00276093	0.00269745	0.00263074	0.00254689	0.00244897	0.00234858	0.00225378	0.00216578	0.0020756	0.00197547	0.00187633	0.00179896	0.00174789	0.00170735	0.00165569
MCI_YE_Pi2_B1_T1	-0.0512319	-0.0512958	-0.0513289	-0.051342	-0.0513575	-0.0513869	-0.0514218	-0.051452	-0.0514828	-0.0515269	-0.0515816	-0.0516291	-0.0516585	-0.0516844	-0.0517387	-0.0518396	-0.051965	-0.0520693	-0.0521246	-0.052139	-0.0521434	-0.0521717	-0.0522456	-0.0523594	-0.0524806	-0.05258	-0.0526536	-0.0527163	-0.0527844	-0.0528665	-0.0529594	-0.0530531	-0.0531444	-0.0532354	-0.0533201	-0.0533893	-0.0534469	-0.0535087	-0.0535876	-0.0536861	-0.0537872	-0.0538649	-0.053915	-0.0539632	-0.0540266	-0.0540943	-0.0541517	-0.0541967	-0.054231
MCI_YE_Pi2_B1_T2	-0.0507301	-0.0508633	-0.0509811	-0.0510742	-0.0511453	-0.0512063	-0.0512678	-0.0513357	-0.0514117	-0.0514892	-0.0515537	-0.051596	-0.0516253	-0.0516629	-0.051728	-0.0518325	-0.0519776	-0.0521509	-0.0523289	-0.0524865	-0.0526068	-0.0526915	-0.052761	-0.05284	-0.0529422	-0.0530666	-0.0532015	-0.0533329	-0.0534551	-0.0535717	-0.0536883	-0.0538123	-0.053953	-0.0541092	-0.0542619	-0.0543961	-0.0545213	-0.0546563	-0.0548063	-0.0549633	-0.0551114	-0.0552351	-0.0553355	-0.0554277	-0.0555131	-0.0555764	-0.0556128	-0.0556376	-0.0556794
MCI_YE_Pi2_B1_T3	-0.0480571	-0.0481422	-0.048206	-0.0482597	-0.0483249	-0.0484132	-0.0485119	-0.0485911	-0.0486304	-0.048634	-0.0486268	-0.0486345	-0.0486681	-0.0487235	-0.0487969	-0.0488904	-0.0490014	-0.0491192	-0.0492379	-0.049355	-0.0494655	-0.0495698	-0.0496797	-0.0497978	-0.0499063	-0.0499918	-0.0500665	-0.0501457	-0.0502266	-0.0503036	-0.050386	-0.050486	-0.0505988	-0.0507039	-0.050785	-0.0508524	-0.0509334	-0.0510366	-0.0511453	-0.0512463	-0.0513439	-0.051444	-0.0515429	-0.0516348	-0.0517128	-0.0517688	-0.0517994	-0.0518102	-0.0518177
MCI_YE_Pi2_B2_T1	0.00665363	0.00662087	0.00657869	0.00652453	0.0064581	0.00638896	0.00633666	0.00631633	0.0063205	0.00632329	0.00630414	0.00626157	0.00620532	0.00614459	0.0060867	0.00603648	0.00599273	0.00594798	0.00589377	0.00582789	0.00575299	0.00567184	0.0055875	0.00551026	0.0054518	0.00541068	0.00537042	0.00531216	0.0052279	0.00512384	0.00501948	0.00493029	0.0048504	0.00476384	0.004669	0.00458183	0.00451544	0.00446898	0.0044296	0.00438099	0.00431643	0.00424357	0.00417326	0.00411216	0.0040691	0.00404759	0.00403416	0.0040055	0.00394492
MCI_YE_Pi2_B2_T2	0.00336203	0.00327433	0.00318655	0.00310791	0.003045	0.00299394	0.00294874	0.00291129	0.00288286	0.00285714	0.0028288	0.0028004	0.00277541	0.00275085	0.00272138	0.00268708	0.00264783	0.00259468	0.00251692	0.00242122	0.00233088	0.00225984	0.0021996	0.00213722	0.00207032	0.00200072	0.00192887	0.0018554	0.00177744	0.0016884	0.00158886	0.0014864	0.00138332	0.00128242	0.00120405	0.0011702	0.0011676	0.00115405	0.00109854	0.00100616	0.000905814	0.000819338	0.000741982	0.000660776	0.000584173	0.000530805	0.00049898	0.000467493	0.000419555
MCI_YE_Pi2_B2_T3	-0.00761564	-0.00765791	-0.00770592	-0.00775271	-0.00780911	-0.00788868	-0.00797663	-0.00803553	-0.00804793	-0.00803685	-0.00803711	-0.00806216	-0.00810327	-0.00815109	-0.00820693	-0.008275	-0.00835113	-0.00842222	-0.00848056	-0.00852945	-0.00857742	-0.00863315	-0.00870293	-0.00878366	-0.00886564	-0.00894365	-0.00902454	-0.00911925	-0.00923239	-0.00935578	-0.00946967	-0.00955841	-0.00962794	-0.00969493	-0.00976368	-0.00982806	-0.00989284	-0.0099689	-0.010052	-0.0101262	-0.0101878	-0.0102541	-0.0103422	-0.0104412	-0.010519	-0.0105609	-0.0105842	-0.0106161	-0.0106728
MCI_YE_Pi2_B3_T1	-0.0443841	-0.0444478	-0.0445316	-0.0446208	-0.0446945	-0.0447426	-0.0447682	-0.0447819	-0.0447985	-0.0448305	-0.0448818	-0.0449447	-0.045003	-0.0450416	-0.0450635	-0.0450936	-0.0451535	-0.0452407	-0.045337	-0.0454291	-0.0455136	-0.0455917	-0.0456602	-0.0457116	-0.0457471	-0.0457852	-0.0458455	-0.0459281	-0.04602	-0.0461083	-0.0461801	-0.0462299	-0.0462744	-0.0463429	-0.0464425	-0.0465517	-0.0466496	-0.0467302	-0.0467899	-0.0468271	-0.046852	-0.0468854	-0.0469428	-0.0470184	-0.0470895	-0.0471398	-0.0471743	-0.0472088	-0.0472576
MCI_YE_Pi2_B3_T2	-0.0289031	-0.0289272	-0.0289338	-0.0289303	-0.0289342	-0.028964	-0.0290134	-0.0290503	-0.0290484	-0.029015	-0.0289833	-0.028984	-0.029024	-0.0290858	-0.0291466	-0.0291981	-0.0292471	-0.0293031	-0.0293668	-0.0294268	-0.0294684	-0.0294928	-0.0295211	-0.0295721	-0.0296396	-0.0296994	-0.0297352	-0.0297518	-0.029768	-0.0298031	-0.029867	-0.0299562	-0.0300573	-0.0301519	-0.0302255	-0.0302802	-0.0303307	-0.0303846	-0.0304384	-0.0304853	-0.0305162	-0.0305218	-0.0305139	-0.0305273	-0.0305847	-0.0306768	-0.030782	-0.0308799	-0.0309416
MCI_YE_Pi2_B3_T3	-0.0361218	-0.0361582	-0.0361929	-0.0362261	-0.0362552	-0.0362861	-0.0363266	-0.0363705	-0.0364001	-0.0364058	-0.0363951	-0.0363823	-0.036376	-0.036381	-0.036404	-0.0364521	-0.0365227	-0.0366039	-0.0366859	-0.0367688	-0.0368551	-0.0369403	-0.0370126	-0.0370594	-0.0370804	-0.037093	-0.0371219	-0.037177	-0.0372488	-0.0373231	-0.0373945	-0.0374672	-0.0375441	-0.0376188	-0.0376798	-0.0377248	-0.0377609	-0.0377925	-0.0378198	-0.0378488	-0.0378878	-0.0379367	-0.0379906	-0.0380479	-0.0381055	-0.0381553	-0.0381886	-0.0382012	-0.0381948
MCI_YE_Pi1_B1_T1	-0.0498268	-0.049953	-0.0500982	-0.0502418	-0.0503712	-0.0504959	-0.0506155	-0.0506994	-0.0507238	-0.0507128	-0.0507167	-0.0507625	-0.0508427	-0.0509502	-0.051097	-0.0512893	-0.0515021	-0.0517009	-0.0518797	-0.0520572	-0.052239	-0.0524099	-0.0525559	-0.0526754	-0.0527757	-0.0528697	-0.0529685	-0.0530762	-0.053195	-0.0533274	-0.0534645	-0.0535939	-0.0537284	-0.0538966	-0.0540963	-0.0542859	-0.0544387	-0.0545681	-0.0546951	-0.054818	-0.0549222	-0.0550037	-0.0550801	-0.0551736	-0.0552836	-0.0553901	-0.0554778	-0.0555473	-0.0556178
MCI_YE_Pi1_B1_T2	-0.0517402	-0.0518708	-0.0520006	-0.0521217	-0.0522358	-0.052346	-0.0524393	-0.052497	-0.0525236	-0.0525433	-0.0525738	-0.0526195	-0.052688	-0.0527966	-0.0529571	-0.0531597	-0.0533745	-0.0535709	-0.0537381	-0.0538813	-0.0540018	-0.0540984	-0.0541823	-0.0542765	-0.0543986	-0.0545499	-0.0547133	-0.0548662	-0.0550016	-0.0551303	-0.0552585	-0.0553841	-0.0555142	-0.0556605	-0.0558169	-0.0559674	-0.0561131	-0.0562631	-0.0564096	-0.0565398	-0.0566589	-0.0567794	-0.0569028	-0.05702	-0.0571237	-0.0572122	-0.0572886	-0.057358	-0.0574333
MCI_YE_Pi1_B1_T3	-0.0431666	-0.0433352	-0.0434972	-0.0436564	-0.0438085	-0.0439405	-0.0440361	-0.0440892	-0.0441161	-0.0441474	-0.0442044	-0.0442879	-0.0443837	-0.0444824	-0.0446004	-0.0447729	-0.0450135	-0.0452901	-0.0455519	-0.0457688	-0.0459411	-0.0460831	-0.0462062	-0.0463141	-0.0464124	-0.0465219	-0.0466617	-0.0468265	-0.0469958	-0.0471642	-0.0473385	-0.0475183	-0.0476958	-0.0478644	-0.0480211	-0.0481677	-0.048317	-0.0484788	-0.0486483	-0.04881	-0.0489477	-0.0490568	-0.0491578	-0.049279	-0.0494177	-0.0495395	-0.049618	-0.0496563	-0.0496864
MCI_YE_Pi1_B2_T1	0.00864736	0.00860519	0.00853282	0.0084336	0.00831941	0.00820482	0.00811161	0.00806427	0.00806817	0.00810153	0.00813405	0.00815006	0.00814774	0.0081273	0.00808349	0.0080139	0.00792695	0.00783677	0.00775249	0.00767716	0.00761253	0.00755468	0.0074951	0.00743303	0.00737492	0.00731979	0.00725488	0.00717302	0.00707716	0.00697456	0.00687669	0.00679336	0.00672066	0.00665199	0.00659696	0.00656597	0.00654001	0.00648777	0.00640693	0.00632431	0.00625957	0.00620873	0.00615777	0.00610326	0.00605467	0.00602134	0.00599942	0.00597444	0.00592904
MCI_YE_Pi1_B2_T2	0.0115214	0.0114852	0.0114501	0.0114198	0.0113912	0.0113513	0.0112968	0.0112455	0.0112163	0.0112059	0.0111989	0.011185	0.0111618	0.0111273	0.0110811	0.0110255	0.0109671	0.010912	0.0108596	0.0108041	0.0107426	0.0106789	0.0106191	0.0105665	0.0105148	0.0104469	0.0103513	0.0102398	0.0101385	0.0100614	0.0100014	0.00994295	0.00987711	0.00980802	0.00974731	0.00969731	0.00964474	0.00957673	0.00949324	0.00940208	0.00931585	0.009249	0.0092037	0.00916251	0.0091089	0.00904467	0.00898362	0.00894025	0.00892144
MCI_YE_Pi1_B2_T3	0.03898	0.0389764	0.038985	0.038989	0.0389666	0.0389124	0.0388516	0.0388192	0.0388252	0.0388483	0.0388643	0.0388682	0.0388707	0.0388787	0.0388794	0.038849	0.0387767	0.0386798	0.038587	0.0385133	0.0384545	0.0383965	0.0383314	0.0382689	0.0382283	0.0382149	0.0382098	0.0381876	0.0381355	0.0380529	0.0379447	0.0378214	0.0377008	0.0376051	0.0375484	0.0375201	0.0374937	0.0374578	0.0374198	0.0373856	0.0373484	0.0372993	0.0372376	0.0371729	0.037116	0.0370652	0.0370077	0.0369386	0.0368707
MCI_YE_Pi1_B3_T1	-0.0215219	-0.0215853	-0.021616	-0.0216185	-0.0216225	-0.0216539	-0.0217029	-0.0217344	-0.0217309	-0.0217092	-0.0216961	-0.0217067	-0.0217443	-0.0218036	-0.0218691	-0.0219232	-0.0219601	-0.0219901	-0.0220284	-0.0220818	-0.0221412	-0.0221883	-0.0222145	-0.0222303	-0.0222583	-0.0223127	-0.0223844	-0.0224506	-0.0224999	-0.0225384	-0.0225771	-0.0226227	-0.0226762	-0.0227288	-0.0227646	-0.0227872	-0.0228242	-0.022891	-0.0229696	-0.0230342	-0.0230784	-0.0231141	-0.0231562	-0.0232129	-0.0232752	-0.023326	-0.0233607	-0.0233931	-0.0234368
MCI_YE_Pi1_B3_T2	-0.0274137	-0.0274475	-0.0274931	-0.0275455	-0.0275937	-0.0276267	-0.0276413	-0.0276487	-0.0276673	-0.0277027	-0.0277419	-0.0277727	-0.0277988	-0.0278336	-0.0278913	-0.0279784	-0.0280846	-0.0281848	-0.0282623	-0.0283249	-0.0283925	-0.0284762	-0.0285683	-0.028648	-0.0286977	-0.0287256	-0.0287606	-0.0288233	-0.0289088	-0.028998	-0.029077	-0.0291523	-0.0292437	-0.0293563	-0.0294624	-0.0295316	-0.0295728	-0.0296161	-0.0296704	-0.0297262	-0.0297788	-0.0298299	-0.0298765	-0.0299166	-0.0299535	-0.0299914	-0.0300294	-0.0300685	-0.0301214
MCI_YE_Pi1_B3_T3	-0.0247266	-0.0247902	-0.0248403	-0.0248813	-0.0249264	-0.0249819	-0.0250367	-0.0250712	-0.0250776	-0.0250713	-0.0250762	-0.0251019	-0.0251371	-0.0251664	-0.0251911	-0.025229	-0.0252932	-0.0253775	-0.0254611	-0.025525	-0.0255646	-0.025593	-0.0256302	-0.0256887	-0.0257623	-0.0258307	-0.0258788	-0.025915	-0.0259641	-0.0260367	-0.0261181	-0.0261935	-0.0262673	-0.0263458	-0.0264196	-0.02648	-0.0265367	-0.0266	-0.0266654	-0.0267255	-0.0267813	-0.026832	-0.0268717	-0.0268983	-0.0269181	-0.0269403	-0.026975	-0.0270271	-0.0270942
MCI_YE_Pi0.5_B1_T1	-0.0598236	-0.0599275	-0.0600056	-0.0600618	-0.0601085	-0.0601465	-0.0601627	-0.0601555	-0.0601479	-0.060162	-0.0601981	-0.0602497	-0.0603188	-0.0604039	-0.0604952	-0.0605878	-0.0606873	-0.0607955	-0.0609045	-0.0610029	-0.0610868	-0.0611652	-0.0612515	-0.0613496	-0.0614525	-0.0615555	-0.061659	-0.0617642	-0.0618743	-0.0619912	-0.0621062	-0.0622102	-0.0623118	-0.0624264	-0.0625477	-0.0626583	-0.0627587	-0.0628598	-0.0629576	-0.0630376	-0.0630949	-0.0631391	-0.0631907	-0.0632647	-0.0633533	-0.0634357	-0.0635054	-0.0635708	-0.0636413
MCI_YE_Pi0.5_B1_T2	-0.0601849	-0.0602332	-0.0602558	-0.0602659	-0.0602804	-0.0603082	-0.060341	-0.0603643	-0.0603762	-0.060387	-0.0604057	-0.0604326	-0.0604653	-0.0605074	-0.060568	-0.0606536	-0.0607596	-0.0608763	-0.0610001	-0.0611231	-0.0612227	-0.0612817	-0.0613107	-0.0613358	-0.0613761	-0.0614399	-0.0615272	-0.0616286	-0.0617318	-0.0618284	-0.0619075	-0.0619614	-0.0620025	-0.0620547	-0.0621277	-0.0622098	-0.0622907	-0.0623721	-0.0624597	-0.062556	-0.0626534	-0.0627349	-0.0627908	-0.0628265	-0.0628478	-0.0628572	-0.0628657	-0.0628901	-0.0629412
MCI_YE_Pi0.5_B1_T3	-0.0572808	-0.0573503	-0.0573964	-0.0574223	-0.0574399	-0.0574617	-0.0574906	-0.0575201	-0.0575444	-0.0575659	-0.0575905	-0.0576176	-0.0576404	-0.0576557	-0.0576721	-0.0577058	-0.0577667	-0.0578495	-0.0579376	-0.0580149	-0.0580778	-0.0581434	-0.0582329	-0.0583434	-0.0584465	-0.0585159	-0.0585486	-0.0585639	-0.0585937	-0.0586631	-0.0587627	-0.0588535	-0.0589117	-0.0589512	-0.0590041	-0.0590888	-0.0591976	-0.0593066	-0.0593949	-0.0594602	-0.059514	-0.0595684	-0.0596325	-0.0597087	-0.0597816	-0.0598303	-0.0598507	-0.0598551	-0.0598605
MCI_YE_Pi0.5_B2_T1	0.00770885	0.00764883	0.00759991	0.00756504	0.00753748	0.00750438	0.00746561	0.00743725	0.00742956	0.00743008	0.00741929	0.00738938	0.00734325	0.00728478	0.00721818	0.0071516	0.00709084	0.00702712	0.00694457	0.00684781	0.00676748	0.00672166	0.00668888	0.00663541	0.00655756	0.00647705	0.00640979	0.00634995	0.00628032	0.00619292	0.00609812	0.00600845	0.0059167	0.00580595	0.00567674	0.00554899	0.00543531	0.00533742	0.00525845	0.0052001	0.00515352	0.00509849	0.00501678	0.00491459	0.00482396	0.00476962	0.0047417	0.00471118	0.0046571
MCI_YE_Pi0.5_B2_T2	-0.00540364	-0.00543693	-0.00547128	-0.00551162	-0.00555369	-0.00559177	-0.00562028	-0.00563603	-0.0056417	-0.00564389	-0.00565177	-0.0056789	-0.00573419	-0.00580893	-0.00589081	-0.00598462	-0.00610118	-0.00622955	-0.00634294	-0.00643084	-0.00651046	-0.00660373	-0.00671233	-0.00681483	-0.00688903	-0.00693505	-0.00697249	-0.00701952	-0.00708405	-0.00716773	-0.00726534	-0.00736466	-0.0074574	-0.00754176	-0.0076191	-0.00769763	-0.00779192	-0.00790637	-0.00802827	-0.0081364	-0.00821368	-0.00826103	-0.00830527	-0.00837429	-0.00845751	-0.00852118	-0.00855595	-0.00858336	-0.00862239
MCI_YE_Pi0.5_B2_T3	0.000150346	7.49e-05	2.07e-06	-5.8e-05	-0.000102341	-0.000141987	-0.00018075	-0.000204451	-0.000202433	-0.000188875	-0.000188978	-0.000209988	-0.000238914	-0.000267475	-0.000308193	-0.000378029	-0.000476299	-0.000589644	-0.000713194	-0.000847869	-0.000983794	-0.00110264	-0.00119801	-0.00127684	-0.00134796	-0.00141619	-0.00148229	-0.00154843	-0.00162498	-0.00172291	-0.00183485	-0.00193949	-0.00202715	-0.00210419	-0.00218017	-0.00226444	-0.00236193	-0.00246114	-0.00253974	-0.00259306	-0.00263737	-0.00268625	-0.00274536	-0.0028234	-0.00292472	-0.00303758	-0.00314096	-0.0032144	-0.00324785
MCI_YE_Pi0.5_B3_T1	-0.0600036	-0.060085	-0.0601741	-0.0602693	-0.0603634	-0.0604484	-0.060516	-0.0605571	-0.0605684	-0.0605571	-0.060537	-0.0605274	-0.0605506	-0.0606207	-0.0607332	-0.0608682	-0.0610067	-0.0611455	-0.0612894	-0.0614311	-0.0615497	-0.0616364	-0.061702	-0.0617545	-0.0617943	-0.0618334	-0.061898	-0.0619975	-0.0621179	-0.0622456	-0.0623768	-0.0625102	-0.0626412	-0.0627602	-0.0628525	-0.0629151	-0.062971	-0.063045	-0.0631353	-0.0632226	-0.0632986	-0.0633757	-0.0634708	-0.0635791	-0.063668	-0.0637103	-0.0637159	-0.0637255	-0.0637793
MCI_YE_Pi0.5_B3_T2	-0.0516802	-0.0517886	-0.0518958	-0.0519926	-0.0520887	-0.0521911	-0.0522777	-0.0523169	-0.0523078	-0.0522825	-0.0522767	-0.0523084	-0.0523772	-0.0524674	-0.0525596	-0.0526452	-0.0527278	-0.0528174	-0.052927	-0.0530634	-0.0532174	-0.0533681	-0.053501	-0.0536122	-0.0537048	-0.053788	-0.0538709	-0.0539554	-0.0540443	-0.0541457	-0.0542593	-0.0543773	-0.0545052	-0.054656	-0.0548189	-0.0549604	-0.0550642	-0.0551418	-0.0552093	-0.0552793	-0.0553659	-0.0554799	-0.0556168	-0.0557487	-0.0558388	-0.055872	-0.0558719	-0.0558815	-0.0559329
MCI_YE_Pi0.5_B3_T3	-0.0539986	-0.0540871	-0.0541873	-0.0542876	-0.0543738	-0.0544475	-0.054513	-0.0545628	-0.0545912	-0.0546113	-0.0546413	-0.0546831	-0.0547251	-0.0547672	-0.0548296	-0.0549315	-0.0550683	-0.0552202	-0.055377	-0.0555339	-0.0556701	-0.0557591	-0.0558035	-0.0558391	-0.0559026	-0.056006	-0.0561327	-0.05626	-0.0563828	-0.05651	-0.0566368	-0.0567464	-0.0568382	-0.0569301	-0.0570302	-0.0571316	-0.0572332	-0.0573385	-0.0574431	-0.0575423	-0.0576453	-0.0577634	-0.0578899	-0.0579991	-0.0580663	-0.0580886	-0.0580854	-0.0580829	-0.058108
MCI_YE_Pi0.25_B1_T1	-0.0632109	-0.0632992	-0.063356	-0.063384	-0.0634038	-0.0634339	-0.0634733	-0.0635084	-0.063534	-0.0635596	-0.0635959	-0.0636416	-0.0636846	-0.0637194	-0.0637629	-0.0638449	-0.0639758	-0.0641365	-0.0642967	-0.0644349	-0.0645441	-0.0646313	-0.0647119	-0.0647935	-0.0648735	-0.0649478	-0.0650152	-0.0650755	-0.06514	-0.0652295	-0.065348	-0.0654733	-0.0655854	-0.0656816	-0.0657656	-0.0658419	-0.0659209	-0.0660116	-0.0661119	-0.0662136	-0.0663063	-0.0663803	-0.0664391	-0.0665014	-0.0665793	-0.0666644	-0.0667357	-0.0667689	-0.0667529
MCI_YE_Pi0.25_B1_T2	-0.063043	-0.0631351	-0.0632086	-0.0632685	-0.0633239	-0.0633772	-0.0634143	-0.0634163	-0.0633866	-0.0633539	-0.0633504	-0.0633895	-0.0634609	-0.0635441	-0.0636275	-0.0637196	-0.063832	-0.0639606	-0.0640896	-0.0642072	-0.0643117	-0.0644056	-0.0644909	-0.064567	-0.0646392	-0.0647223	-0.0648266	-0.064943	-0.0650531	-0.065146	-0.0652192	-0.0652784	-0.0653446	-0.0654425	-0.0655767	-0.0657315	-0.0658884	-0.0660251	-0.0661156	-0.066154	-0.0661719	-0.0662155	-0.066306	-0.0664233	-0.0665242	-0.066582	-0.0666028	-0.066613	-0.066645
MCI_YE_Pi0.25_B1_T3	-0.0635817	-0.0636878	-0.0637588	-0.0637999	-0.0638495	-0.063936	-0.0640407	-0.0641145	-0.0641276	-0.0640915	-0.0640444	-0.0640285	-0.0640708	-0.064165	-0.0642788	-0.0643866	-0.0644913	-0.0646109	-0.0647518	-0.0649017	-0.0650385	-0.0651455	-0.0652197	-0.0652675	-0.065303	-0.0653449	-0.0654068	-0.0654892	-0.0655899	-0.0657103	-0.0658438	-0.0659779	-0.0661122	-0.0662519	-0.0663864	-0.0664966	-0.0665804	-0.066648	-0.0667057	-0.0667616	-0.0668323	-0.0669274	-0.0670353	-0.0671327	-0.0672017	-0.0672381	-0.0672538	-0.0672707	-0.0673163
MCI_YE_Pi0.25_B2_T1	-0.0413029	-0.0413334	-0.0413603	-0.0413765	-0.0413942	-0.041429	-0.0414726	-0.0414989	-0.0414979	-0.0414879	-0.041495	-0.0415301	-0.0415884	-0.0416568	-0.0417228	-0.0417854	-0.0418522	-0.0419259	-0.0419953	-0.0420484	-0.0420909	-0.042144	-0.0422141	-0.0422773	-0.0423071	-0.0423115	-0.0423248	-0.0423695	-0.0424441	-0.042538	-0.0426336	-0.0427097	-0.0427591	-0.0427944	-0.042835	-0.0428937	-0.0429753	-0.0430697	-0.0431536	-0.0432111	-0.0432531	-0.0433017	-0.0433608	-0.0434092	-0.0434272	-0.0434226	-0.0434242	-0.0434539	-0.043513
MCI_YE_Pi0.25_B2_T2	-0.0332704	-0.0333204	-0.0333916	-0.0334574	-0.0334972	-0.0335127	-0.0335195	-0.0335302	-0.0335474	-0.0335668	-0.0335836	-0.0335998	-0.0336215	-0.0336493	-0.0336793	-0.0337124	-0.0337532	-0.0338035	-0.0338609	-0.0339206	-0.0339772	-0.0340289	-0.0340771	-0.0341196	-0.034152	-0.034179	-0.0342132	-0.0342592	-0.0343121	-0.0343678	-0.0344241	-0.0344789	-0.0345346	-0.0345929	-0.0346461	-0.0346876	-0.0347305	-0.0347945	-0.0348765	-0.0349522	-0.0350041	-0.0350409	-0.0350873	-0.0351477	-0.0351954	-0.0352033	-0.0351767	-0.0351492	-0.0351624
MCI_YE_Pi0.25_B2_T3	-0.0394093	-0.0394693	-0.0395202	-0.039561	-0.0396007	-0.0396372	-0.0396563	-0.0396563	-0.0396553	-0.0396665	-0.0396786	-0.0396734	-0.0396536	-0.0396441	-0.0396671	-0.0397266	-0.0398114	-0.0399077	-0.0400053	-0.0400968	-0.0401744	-0.0402321	-0.0402681	-0.0402872	-0.0403051	-0.040343	-0.0404078	-0.0404826	-0.0405492	-0.04061	-0.0406792	-0.0407627	-0.0408562	-0.0409472	-0.041019	-0.0410657	-0.041101	-0.041142	-0.0411938	-0.0412542	-0.0413164	-0.0413689	-0.0414058	-0.0414341	-0.0414611	-0.0414891	-0.0415233	-0.0415743	-0.0416432
MCI_YE_Pi0.25_B3_T1	-0.0640945	-0.0641282	-0.0641563	-0.0641972	-0.0642477	-0.0642941	-0.064331	-0.0643599	-0.064385	-0.0644154	-0.0644612	-0.0645217	-0.0645827	-0.0646321	-0.0646716	-0.064709	-0.0647506	-0.0648095	-0.064901	-0.0650195	-0.0651332	-0.0652179	-0.0652792	-0.0653324	-0.0653838	-0.0654362	-0.0654981	-0.0655745	-0.0656642	-0.0657598	-0.065844	-0.065902	-0.0659456	-0.0660062	-0.0660972	-0.0661974	-0.0662805	-0.0663461	-0.0664111	-0.0664893	-0.0665797	-0.066666	-0.0667341	-0.0667878	-0.0668358	-0.0668756	-0.0669011	-0.066917	-0.0669422
MCI_YE_Pi0.25_B3_T2	-0.0664006	-0.0664401	-0.0664946	-0.06656	-0.066619	-0.0666648	-0.0667042	-0.0667382	-0.0667584	-0.0667633	-0.0667692	-0.066796	-0.0668464	-0.0669053	-0.0669614	-0.0670227	-0.0670991	-0.0671833	-0.0672576	-0.0673181	-0.067378	-0.0674469	-0.0675167	-0.0675699	-0.0676032	-0.0676377	-0.0676992	-0.0677924	-0.0679031	-0.0680156	-0.0681192	-0.0682065	-0.0682807	-0.0683535	-0.0684347	-0.0685232	-0.0686063	-0.0686684	-0.0687077	-0.0687463	-0.0688121	-0.0689102	-0.0690209	-0.0691208	-0.0691968	-0.0692464	-0.0692725	-0.0692782	-0.0692745
MCI_YE_Pi0.25_B3_T3	-0.06455	-0.0645798	-0.0646008	-0.0646324	-0.0646957	-0.0647904	-0.0648861	-0.0649474	-0.064966	-0.0649633	-0.0649665	-0.0649891	-0.065029	-0.0650782	-0.0651364	-0.0652128	-0.0653093	-0.0654131	-0.0655105	-0.065599	-0.0656791	-0.0657479	-0.0658041	-0.065854	-0.0659086	-0.065973	-0.0660393	-0.0660994	-0.0661634	-0.0662495	-0.0663515	-0.0664454	-0.0665286	-0.0666189	-0.066715	-0.066793	-0.0668432	-0.0668825	-0.0669308	-0.0669969	-0.0670798	-0.067169	-0.0672507	-0.0673153	-0.0673577	-0.0673795	-0.0673919	-0.0674098	-0.0674421
MCI_AS_Pi8_B1_T1	0.11568	0.115649	0.115625	0.115592	0.11553	0.115437	0.11535	0.115317	0.11535	0.11541	0.115451	0.115452	0.115419	0.115364	0.115299	0.115229	0.115156	0.115074	0.114981	0.114882	0.11478	0.114674	0.114568	0.114484	0.114452	0.114474	0.11452	0.11454	0.114494	0.114376	0.114201	0.114006	0.113838	0.113744	0.113734	0.113759	0.113751	0.113689	0.113602	0.113514	0.11344	0.11339	0.113373	0.113371	0.113345	0.113273	0.113163	0.113059	0.113021
MCI_AS_Pi8_B1_T2	0.10544	0.105408	0.105391	0.105355	0.105281	0.105178	0.105082	0.105029	0.105034	0.105078	0.105126	0.105149	0.105138	0.105093	0.105021	0.10493	0.104832	0.10473	0.104628	0.104523	0.104415	0.104302	0.104194	0.104111	0.104063	0.104036	0.104002	0.103954	0.103905	0.103862	0.103801	0.103696	0.103551	0.103408	0.103315	0.103273	0.103229	0.103135	0.102996	0.102857	0.102772	0.102759	0.102788	0.102797	0.10275	0.10266	0.102569	0.102524	0.102538
MCI_AS_Pi8_B1_T3	0.105443	0.105427	0.105352	0.105236	0.105125	0.105036	0.104965	0.104904	0.104861	0.104843	0.104841	0.104846	0.104849	0.104845	0.104819	0.104758	0.104662	0.104549	0.104435	0.10432	0.104209	0.104115	0.104049	0.104004	0.103966	0.103929	0.103893	0.103859	0.103822	0.103764	0.103663	0.103519	0.103359	0.10323	0.103161	0.103139	0.103124	0.103088	0.10302	0.102916	0.102794	0.102698	0.102653	0.102626	0.102566	0.10246	0.102341	0.102257	0.102249
MCI_AS_Pi8_B2_T1	0.0158188	0.0157663	0.0156881	0.015601	0.0155163	0.0154333	0.0153571	0.015309	0.0153027	0.0153191	0.0153244	0.015304	0.0152687	0.0152312	0.0151943	0.0151559	0.015113	0.0150606	0.0149961	0.0149287	0.0148711	0.0148198	0.014758	0.0146786	0.014596	0.0145337	0.0145069	0.0145119	0.014526	0.0145159	0.0144597	0.0143598	0.0142363	0.0141183	0.0140414	0.0140213	0.0140325	0.0140318	0.0139957	0.0139281	0.0138455	0.013764	0.0136941	0.0136367	0.0135852	0.013529	0.0134577	0.0133731	0.013297
MCI_AS_Pi8_B2_T2	0.0119338	0.0118939	0.0118393	0.0117774	0.0117125	0.0116425	0.0115736	0.0115283	0.0115221	0.0115423	0.011565	0.011579	0.0115782	0.0115498	0.0114894	0.0114173	0.0113611	0.0113271	0.0113015	0.0112683	0.0112181	0.0111446	0.0110529	0.0109635	0.0108961	0.0108509	0.0108202	0.010804	0.0108	0.010783	0.0107221	0.0106127	0.0104773	0.0103465	0.0102461	0.0101843	0.0101483	0.0101183	0.0100814	0.0100305	0.00996795	0.00991135	0.00987991	0.00986895	0.0098542	0.0098171	0.00975851	0.0096926	0.00963154
MCI_AS_Pi8_B2_T3	0.00803257	0.00797245	0.00792044	0.00788185	0.00785161	0.00781479	0.00776432	0.00770917	0.00765502	0.00759498	0.0075241	0.00745597	0.0074056	0.00736407	0.00730247	0.00720579	0.00709387	0.00700023	0.00693797	0.00689181	0.00683887	0.00676869	0.00668656	0.00660828	0.00654655	0.00649978	0.00645579	0.00640488	0.00634007	0.00625616	0.00615706	0.00604756	0.0059215	0.00577828	0.00564776	0.00556257	0.00551142	0.00545891	0.00539634	0.00533907	0.00528748	0.00522148	0.00513207	0.00503647	0.00495789	0.00490168	0.00485702	0.00481014	0.00474688
MCI_AS_Pi8_B3_T1	-0.0282533	-0.028343	-0.028441	-0.0285419	-0.0286329	-0.0287107	-0.028776	-0.0288254	-0.0288555	-0.0288719	-0.0288879	-0.0289179	-0.0289696	-0.0290407	-0.0291281	-0.0292326	-0.0293514	-0.0294782	-0.0296138	-0.0297591	-0.0299013	-0.0300261	-0.0301353	-0.0302374	-0.0303346	-0.0304326	-0.0305473	-0.0306861	-0.0308361	-0.0309813	-0.0311165	-0.0312478	-0.0313893	-0.0315509	-0.0317242	-0.0318882	-0.0320328	-0.0321601	-0.0322741	-0.032382	-0.0324922	-0.0326061	-0.0327235	-0.0328509	-0.0329878	-0.0331208	-0.0332361	-0.0333245	-0.0333865
MCI_AS_Pi8_B3_T2	-0.029299	-0.029396	-0.0295072	-0.0296132	-0.0297077	-0.0297971	-0.0298825	-0.0299505	-0.0299938	-0.030027	-0.0300742	-0.0301471	-0.0302356	-0.0303246	-0.0304179	-0.0305366	-0.0306853	-0.0308397	-0.0309738	-0.0310903	-0.0312106	-0.0313463	-0.0314873	-0.0316144	-0.0317202	-0.0318198	-0.031934	-0.0320693	-0.0322207	-0.0323855	-0.0325581	-0.0327249	-0.0328745	-0.0330041	-0.033122	-0.0332487	-0.0333991	-0.0335607	-0.0337067	-0.0338337	-0.0339628	-0.0341089	-0.0342673	-0.0344225	-0.0345559	-0.0346543	-0.0347194	-0.0347597	-0.0347908
MCI_AS_Pi8_B3_T3	-0.0285394	-0.0286623	-0.0287778	-0.028882	-0.0289703	-0.0290454	-0.029112	-0.0291691	-0.0292124	-0.0292425	-0.0292685	-0.0293108	-0.0293876	-0.0294987	-0.0296302	-0.029774	-0.0299289	-0.0300856	-0.0302353	-0.0303784	-0.030518	-0.0306532	-0.0307852	-0.0309139	-0.0310306	-0.0311314	-0.0312325	-0.0313585	-0.0315156	-0.0316847	-0.0318401	-0.0319761	-0.0321125	-0.0322681	-0.0324356	-0.0325958	-0.0327456	-0.0328902	-0.0330273	-0.0331575	-0.0332941	-0.0334487	-0.033619	-0.0337878	-0.0339309	-0.0340389	-0.0341278	-0.0342177	-0.0343092
MCI_AS_Pi4_B1_T1	0.387843	0.387689	0.387524	0.387369	0.387224	0.387089	0.386982	0.386927	0.386924	0.386941	0.386941	0.386888	0.386762	0.386577	0.386372	0.386176	0.385993	0.385812	0.385628	0.385444	0.385262	0.38507	0.384858	0.384627	0.384391	0.384154	0.38392	0.383703	0.383506	0.38331	0.383087	0.382829	0.382547	0.382279	0.382068	0.381909	0.381739	0.381509	0.381222	0.380917	0.380638	0.380418	0.380245	0.38006	0.379829	0.379571	0.379318	0.379087	0.378884
MCI_AS_Pi4_B1_T2	0.42975	0.429636	0.429564	0.429514	0.429451	0.429339	0.429177	0.429006	0.428881	0.428822	0.428809	0.428806	0.428788	0.428726	0.428578	0.428334	0.428039	0.427765	0.427553	0.427382	0.427202	0.426972	0.426688	0.426382	0.426101	0.425868	0.425684	0.425538	0.425406	0.425244	0.425008	0.424697	0.42436	0.42406	0.423814	0.42358	0.423313	0.423014	0.422696	0.422358	0.422027	0.421776	0.421639	0.42154	0.421365	0.421068	0.420688	0.420328	0.420107
MCI_AS_Pi4_B1_T3	0.329826	0.329684	0.329566	0.329513	0.329498	0.329448	0.329324	0.329165	0.329046	0.329004	0.329015	0.329025	0.328989	0.328893	0.328762	0.328628	0.328494	0.328345	0.328172	0.327991	0.327826	0.327682	0.327554	0.327447	0.327355	0.327257	0.327127	0.326964	0.326778	0.326567	0.326327	0.32607	0.32583	0.325649	0.325541	0.325459	0.32534	0.325179	0.325018	0.324885	0.324771	0.324671	0.324572	0.324443	0.324246	0.323974	0.323654	0.323347	0.323152
MCI_AS_Pi4_B2_T1	0.203196	0.203128	0.203076	0.203018	0.202946	0.202865	0.20279	0.202734	0.202698	0.202671	0.202634	0.20258	0.202519	0.20247	0.202435	0.202396	0.202336	0.202255	0.202171	0.202102	0.202049	0.201994	0.201919	0.201822	0.201715	0.20161	0.201519	0.201449	0.201392	0.201314	0.201186	0.20101	0.200818	0.200659	0.200572	0.200552	0.200538	0.200477	0.200372	0.200262	0.200183	0.200143	0.200112	0.200054	0.199965	0.199861	0.199749	0.199625	0.199494
MCI_AS_Pi4_B2_T2	0.126539	0.12641	0.12629	0.126202	0.126125	0.126019	0.125899	0.125824	0.125841	0.125924	0.126004	0.126023	0.125974	0.125891	0.125808	0.125734	0.125652	0.125552	0.125437	0.125312	0.125189	0.125078	0.124986	0.124911	0.124836	0.124745	0.12464	0.124539	0.124451	0.124368	0.12428	0.124185	0.124074	0.12394	0.123813	0.123731	0.123682	0.123613	0.123503	0.123369	0.12323	0.123091	0.122957	0.122855	0.122807	0.12281	0.122835	0.122835	0.122755
MCI_AS_Pi4_B2_T3	0.0698096	0.0696844	0.0695715	0.0694891	0.0694316	0.0693777	0.0693246	0.0692959	0.0693043	0.0693223	0.0693044	0.0692365	0.0691472	0.0690722	0.0690148	0.0689501	0.0688593	0.0687472	0.0686284	0.0685158	0.0684149	0.0683217	0.068226	0.0681267	0.0680343	0.0679562	0.0678855	0.067806	0.0677053	0.0675908	0.0674901	0.0674168	0.0673434	0.0672343	0.0670975	0.0669726	0.0668714	0.0667736	0.0666713	0.066576	0.0664854	0.0663744	0.0662274	0.0660735	0.0659669	0.0659346	0.0659554	0.0659843	0.0659743
MCI_AS_Pi4_B3_T1	-0.0387221	-0.0387899	-0.0388425	-0.0388743	-0.038896	-0.0389248	-0.038963	-0.0389968	-0.0390194	-0.0390399	-0.0390691	-0.0391125	-0.0391721	-0.0392455	-0.0393235	-0.0393989	-0.0394721	-0.0395426	-0.039603	-0.0396472	-0.0396814	-0.0397265	-0.0398009	-0.0399001	-0.0399976	-0.0400711	-0.0401212	-0.040163	-0.0402088	-0.0402641	-0.040333	-0.0404206	-0.0405321	-0.0406589	-0.0407737	-0.0408563	-0.0409211	-0.0409943	-0.0410793	-0.0411597	-0.0412229	-0.0412727	-0.0413281	-0.0414073	-0.0415023	-0.0415858	-0.0416423	-0.0416807	-0.0417237
MCI_AS_Pi4_B3_T2	-0.028253	-0.0283025	-0.0283465	-0.0283768	-0.0283886	-0.0283962	-0.0284197	-0.0284654	-0.0285263	-0.028591	-0.0286447	-0.0286804	-0.0287103	-0.0287558	-0.0288234	-0.0288982	-0.0289662	-0.0290286	-0.0290949	-0.0291681	-0.0292416	-0.029307	-0.0293617	-0.0294072	-0.0294503	-0.0295058	-0.0295871	-0.0296911	-0.0297963	-0.0298798	-0.0299346	-0.0299775	-0.0300339	-0.0301098	-0.0301876	-0.0302567	-0.0303342	-0.0304352	-0.030547	-0.0306456	-0.0307194	-0.0307725	-0.0308209	-0.0308833	-0.0309597	-0.0310319	-0.0310869	-0.0311276	-0.0311674
MCI_AS_Pi4_B3_T3	-0.0123513	-0.0123671	-0.0123976	-0.0124522	-0.0125246	-0.0125986	-0.0126564	-0.0126867	-0.0126931	-0.012695	-0.0127161	-0.0127676	-0.0128377	-0.0128988	-0.012936	-0.0129662	-0.0130198	-0.0131041	-0.0131988	-0.013282	-0.0133532	-0.0134273	-0.0135127	-0.0135975	-0.0136605	-0.0136943	-0.0137131	-0.013741	-0.0138006	-0.013903	-0.0140326	-0.0141577	-0.01426	-0.0143396	-0.0144027	-0.0144587	-0.0145226	-0.0146022	-0.0146877	-0.0147637	-0.0148239	-0.0148714	-0.0149148	-0.0149594	-0.0149928	-0.0149931	-0.0149548	-0.014904	-0.0148953
MCI_AS_Pi2_B1_T1	0.298071	0.297991	0.297913	0.297845	0.297768	0.297668	0.297582	0.297561	0.29759	0.29759	0.297506	0.297364	0.297224	0.297105	0.29697	0.296773	0.296525	0.296281	0.296085	0.295928	0.295771	0.295583	0.29536	0.295131	0.294934	0.294771	0.294611	0.294432	0.294252	0.294077	0.29387	0.293589	0.293262	0.292984	0.292826	0.292747	0.292642	0.292456	0.29221	0.291949	0.291719	0.291546	0.291395	0.291182	0.290866	0.290482	0.290097	0.289792	0.289674
MCI_AS_Pi2_B1_T2	0.101954	0.101893	0.101836	0.101783	0.101722	0.101647	0.101582	0.101555	0.101554	0.101532	0.101458	0.101338	0.101203	0.10108	0.100981	0.100905	0.100843	0.100778	0.100683	0.100546	0.100389	0.100244	0.100118	0.0999966	0.0998701	0.0997397	0.0996146	0.0995025	0.0993938	0.099264	0.0991108	0.098959	0.0988228	0.0986923	0.0985613	0.0984396	0.0983293	0.0982177	0.0980913	0.0979457	0.0977921	0.0976529	0.0975384	0.097433	0.0973212	0.0972073	0.0971022	0.0970078	0.0969127
MCI_AS_Pi2_B1_T3	0.137701	0.137646	0.137593	0.137528	0.137451	0.137373	0.137314	0.137284	0.137269	0.137233	0.137156	0.137057	0.136977	0.136947	0.136954	0.136945	0.136873	0.136736	0.136573	0.136423	0.136307	0.136218	0.136132	0.136028	0.135896	0.135742	0.135587	0.135449	0.135332	0.135229	0.135128	0.135007	0.134844	0.13465	0.134474	0.134355	0.134277	0.134206	0.134125	0.134024	0.133895	0.133745	0.133597	0.133471	0.133374	0.133298	0.133222	0.133122	0.132996
MCI_AS_Pi2_B2_T1	0.0246455	0.0245884	0.0245379	0.0245027	0.0244692	0.0244205	0.024367	0.0243362	0.0243325	0.0243274	0.0242999	0.0242658	0.0242543	0.024263	0.0242519	0.024185	0.0240725	0.0239621	0.0238918	0.0238578	0.023827	0.0237742	0.0237052	0.0236488	0.0236228	0.0236083	0.0235675	0.0234883	0.023394	0.0233081	0.023226	0.023129	0.0230143	0.0229028	0.0228177	0.0227556	0.0226952	0.0226297	0.0225692	0.0225192	0.0224813	0.022458	0.0224341	0.0223765	0.0222748	0.0221564	0.0220517	0.0219782	0.0219561
MCI_AS_Pi2_B2_T2	0.0276816	0.0276374	0.0276035	0.0275691	0.0275162	0.0274399	0.0273607	0.0273071	0.0272838	0.0272692	0.0272437	0.0272093	0.0271766	0.0271458	0.0271079	0.0270594	0.0270078	0.0269604	0.0269139	0.0268616	0.0268001	0.0267237	0.0266265	0.0265188	0.0264225	0.0263447	0.0262696	0.0261886	0.0261101	0.0260374	0.0259579	0.0258629	0.0257614	0.0256743	0.0256147	0.0255715	0.0255204	0.0254567	0.0253957	0.0253414	0.0252776	0.0251936	0.0250974	0.0250016	0.0249096	0.0248184	0.0247237	0.0246279	0.0245469
MCI_AS_Pi2_B2_T3	-0.0150991	-0.0151938	-0.0152881	-0.0153589	-0.0154087	-0.0154585	-0.015511	-0.0155443	-0.01555	-0.0155525	-0.015578	-0.0156221	-0.0156607	-0.0156853	-0.0157133	-0.0157666	-0.0158502	-0.0159553	-0.0160714	-0.0161847	-0.0162749	-0.0163343	-0.0163822	-0.0164454	-0.0165308	-0.0166281	-0.0167315	-0.0168437	-0.0169645	-0.0170819	-0.0171798	-0.0172611	-0.0173536	-0.017479	-0.0176176	-0.0177274	-0.0177966	-0.0178476	-0.0179016	-0.0179681	-0.0180543	-0.0181621	-0.0182804	-0.0183922	-0.0184853	-0.0185554	-0.0186042	-0.0186404	-0.0186879
MCI_AS_Pi2_B3_T1	-0.0438311	-0.04391	-0.0439772	-0.0440404	-0.0441151	-0.0442057	-0.0442858	-0.0443195	-0.0443058	-0.0442816	-0.0442831	-0.0443229	-0.0443977	-0.0444996	-0.0446213	-0.044758	-0.0449056	-0.0450596	-0.0452201	-0.0453887	-0.0455527	-0.0456892	-0.0457895	-0.0458717	-0.045967	-0.0460964	-0.0462524	-0.0464112	-0.0465622	-0.0467133	-0.0468629	-0.0469991	-0.0471275	-0.0472696	-0.0474305	-0.047591	-0.0477351	-0.0478571	-0.0479526	-0.0480278	-0.0481073	-0.0482223	-0.0483895	-0.0485863	-0.0487553	-0.0488535	-0.0488874	-0.0488999	-0.0489423
MCI_AS_Pi2_B3_T2	-0.0374902	-0.0375617	-0.0376655	-0.0377955	-0.0379239	-0.038021	-0.0380675	-0.0380624	-0.0380271	-0.0379962	-0.0379998	-0.0380498	-0.0381365	-0.0382383	-0.0383417	-0.0384509	-0.0385704	-0.0386926	-0.038809	-0.0389212	-0.0390312	-0.039136	-0.0392376	-0.0393427	-0.0394557	-0.0395763	-0.0396994	-0.0398225	-0.0399566	-0.0401127	-0.0402746	-0.0404141	-0.0405316	-0.0406518	-0.0407824	-0.0409086	-0.0410242	-0.0411375	-0.0412511	-0.0413604	-0.0414658	-0.0415759	-0.0417017	-0.0418371	-0.0419488	-0.0420059	-0.0420129	-0.0420065	-0.0420348
MCI_AS_Pi2_B3_T3	-0.0417502	-0.0418517	-0.0419812	-0.0421074	-0.0422049	-0.0422667	-0.0422956	-0.0423013	-0.0423026	-0.0423187	-0.0423516	-0.0423934	-0.0424451	-0.0425155	-0.042605	-0.0427024	-0.0427967	-0.0428912	-0.0430047	-0.0431491	-0.0433073	-0.0434477	-0.0435542	-0.0436321	-0.0436949	-0.0437601	-0.0438445	-0.0439539	-0.0440845	-0.0442296	-0.0443785	-0.0445268	-0.0446902	-0.0448863	-0.0450989	-0.0452831	-0.0454149	-0.0455069	-0.0455834	-0.0456666	-0.0457702	-0.0458945	-0.0460309	-0.0461652	-0.0462741	-0.04634	-0.0463665	-0.0463738	-0.0463923
MCI_AS_Pi1_B1_T1	0.0936743	0.093649	0.0936076	0.0935512	0.0934867	0.0934248	0.0933774	0.09335	0.0933331	0.0933071	0.0932612	0.0932041	0.093156	0.0931271	0.0931116	0.0930963	0.0930721	0.0930373	0.0929926	0.0929448	0.0929075	0.0928885	0.0928756	0.0928453	0.0927859	0.0927057	0.0926211	0.0925466	0.0924938	0.0924646	0.0924409	0.0923963	0.0923219	0.092235	0.0921604	0.0921024	0.0920453	0.0919842	0.0919348	0.091906	0.0918858	0.091861	0.0918366	0.0918209	0.0917991	0.0917447	0.091651	0.0915399	0.091442
MCI_AS_Pi1_B1_T2	0.300632	0.300598	0.300547	0.300465	0.300343	0.300188	0.300038	0.299943	0.299926	0.299969	0.30003	0.300081	0.300101	0.300066	0.299962	0.2998	0.299616	0.299446	0.299306	0.299195	0.299098	0.298994	0.29886	0.298686	0.298491	0.298314	0.298188	0.298111	0.298047	0.297959	0.297843	0.297722	0.297606	0.297489	0.297367	0.297241	0.297103	0.296946	0.296782	0.296621	0.296457	0.296282	0.296112	0.295984	0.29593	0.295947	0.295985	0.295973	0.295855
MCI_AS_Pi1_B1_T3	0.25166	0.251601	0.251542	0.251473	0.251379	0.251259	0.251139	0.251045	0.25098	0.250921	0.250858	0.250803	0.25077	0.250745	0.250703	0.250628	0.250526	0.250419	0.25033	0.250271	0.250222	0.250141	0.250012	0.249868	0.249763	0.249716	0.249697	0.249665	0.249601	0.249502	0.249366	0.249198	0.249027	0.248902	0.248845	0.248817	0.248764	0.248668	0.24855	0.24844	0.248358	0.248314	0.248289	0.248227	0.248083	0.247862	0.24761	0.247395	0.247279
MCI_AS_Pi1_B2_T1	-0.0423094	-0.0423349	-0.042353	-0.0423815	-0.0424201	-0.0424503	-0.0424535	-0.0424318	-0.042408	-0.0424032	-0.042415	-0.0424263	-0.0424325	-0.0424499	-0.0424931	-0.0425552	-0.0426165	-0.042666	-0.0427093	-0.0427558	-0.0428041	-0.0428465	-0.0428804	-0.0429121	-0.0429479	-0.0429882	-0.043026	-0.0430496	-0.0430589	-0.0430756	-0.0431287	-0.0432243	-0.0433343	-0.0434151	-0.0434422	-0.0434343	-0.0434309	-0.0434495	-0.0434814	-0.0435178	-0.04356	-0.0436085	-0.0436604	-0.0437146	-0.0437697	-0.0438222	-0.0438711	-0.0439172	-0.0439587
MCI_AS_Pi1_B2_T2	-0.0552827	-0.0553193	-0.0553481	-0.0553814	-0.0554286	-0.0554873	-0.0555374	-0.0555562	-0.0555442	-0.0555251	-0.0555217	-0.055536	-0.0555588	-0.0555845	-0.0556185	-0.0556712	-0.0557448	-0.0558265	-0.0559045	-0.055983	-0.0560715	-0.0561642	-0.0562434	-0.056301	-0.0563491	-0.0564058	-0.0564767	-0.0565516	-0.0566199	-0.0566769	-0.0567189	-0.0567468	-0.0567783	-0.0568373	-0.0569248	-0.0570123	-0.057074	-0.0571106	-0.0571379	-0.0571731	-0.0572291	-0.0573083	-0.0574015	-0.0574881	-0.0575443	-0.057557	-0.0575405	-0.0575335	-0.0575805
MCI_AS_Pi1_B2_T3	-0.0478138	-0.0478682	-0.0479217	-0.0479692	-0.0480066	-0.0480374	-0.0480643	-0.0480822	-0.0480885	-0.0480905	-0.0480946	-0.0480989	-0.0481044	-0.0481208	-0.0481586	-0.0482183	-0.0482884	-0.0483546	-0.0484101	-0.0484571	-0.0484983	-0.048534	-0.0485647	-0.0485952	-0.0486336	-0.0486856	-0.0487451	-0.0487958	-0.0488315	-0.048869	-0.0489309	-0.0490215	-0.0491253	-0.0492171	-0.0492741	-0.0492945	-0.0492981	-0.0493031	-0.049315	-0.0493405	-0.0493907	-0.0494649	-0.0495446	-0.0496109	-0.049659	-0.0496911	-0.0497099	-0.0497206	-0.0497351
MCI_AS_Pi1_B3_T1	-0.0341132	-0.0341543	-0.0341866	-0.0342284	-0.0342868	-0.0343595	-0.0344347	-0.0344948	-0.0345297	-0.0345484	-0.0345675	-0.0345917	-0.0346143	-0.0346358	-0.0346735	-0.0347432	-0.0348361	-0.0349258	-0.0349989	-0.0350631	-0.0351323	-0.0352152	-0.0353182	-0.0354399	-0.0355654	-0.0356762	-0.0357684	-0.0358525	-0.035937	-0.0360159	-0.0360792	-0.0361341	-0.0362079	-0.0363204	-0.0364554	-0.0365747	-0.0366579	-0.0367118	-0.0367565	-0.0368175	-0.0369098	-0.0370222	-0.0371302	-0.0372247	-0.0373098	-0.0373855	-0.0374468	-0.0374955	-0.0375466
MCI_AS_Pi1_B3_T2	-0.0226792	-0.0227111	-0.0227273	-0.0227465	-0.0227829	-0.0228468	-0.0229302	-0.0230027	-0.023042	-0.0230534	-0.0230528	-0.02305	-0.0230593	-0.0231036	-0.0231927	-0.023314	-0.0234479	-0.0235834	-0.0237133	-0.0238262	-0.0239121	-0.0239744	-0.0240283	-0.0240866	-0.0241571	-0.0242478	-0.0243621	-0.0244933	-0.0246293	-0.0247631	-0.0248899	-0.025009	-0.0251293	-0.0252586	-0.0253914	-0.0255171	-0.0256339	-0.0257374	-0.0258189	-0.0258876	-0.0259705	-0.0260772	-0.0261895	-0.0262883	-0.0263713	-0.0264422	-0.0265035	-0.0265599	-0.0266212
MCI_AS_Pi1_B3_T3	-0.0276139	-0.0276521	-0.0276814	-0.0277011	-0.027729	-0.0277783	-0.0278362	-0.0278792	-0.0279056	-0.0279336	-0.027972	-0.0280139	-0.0280526	-0.0280901	-0.0281324	-0.0281887	-0.0282667	-0.0283598	-0.0284469	-0.0285128	-0.028566	-0.0286284	-0.0287058	-0.0287788	-0.0288314	-0.0288787	-0.0289519	-0.0290599	-0.0291799	-0.0292846	-0.0293672	-0.0294428	-0.0295318	-0.0296365	-0.0297366	-0.0298156	-0.0298806	-0.0299402	-0.0299894	-0.0300307	-0.0300824	-0.0301552	-0.0302371	-0.030312	-0.030378	-0.0304412	-0.0305066	-0.0305771	-0.030655
MCI_AS_Pi0.5_B1_T1	0.457786	0.457572	0.457371	0.457204	0.457098	0.457034	0.45696	0.456847	0.456706	0.456553	0.456385	0.456206	0.456051	0.455969	0.455961	0.455961	0.45589	0.455707	0.455429	0.455113	0.454814	0.454559	0.454335	0.454117	0.453907	0.45371	0.453515	0.453313	0.453122	0.452949	0.452749	0.45248	0.452178	0.45193	0.451765	0.451604	0.451372	0.451097	0.450849	0.450638	0.450437	0.450249	0.450091	0.44993	0.4497	0.449379	0.449013	0.448676	0.44843
MCI_AS_Pi0.5_B1_T2	0.589853	0.589548	0.5893	0.589108	0.588893	0.58861	0.588329	0.588176	0.588178	0.588239	0.58825	0.58817	0.58801	0.587788	0.587526	0.587251	0.58697	0.586663	0.586323	0.58598	0.585658	0.585322	0.584903	0.584409	0.583933	0.58356	0.583286	0.583042	0.582769	0.58244	0.582038	0.581572	0.581088	0.580654	0.580293	0.579946	0.579555	0.579149	0.578789	0.578466	0.578138	0.577816	0.577533	0.577234	0.576807	0.576202	0.575479	0.57479	0.574334
MCI_AS_Pi0.5_B1_T3	0.486098	0.48595	0.485829	0.485733	0.485659	0.48557	0.485425	0.485251	0.485119	0.485068	0.485062	0.485037	0.484948	0.484797	0.48461	0.484419	0.48424	0.484073	0.483895	0.483687	0.483436	0.483135	0.482797	0.482472	0.48221	0.482013	0.481826	0.481614	0.481389	0.481151	0.480865	0.480516	0.480177	0.479953	0.479867	0.479809	0.479647	0.479349	0.478977	0.478603	0.478277	0.478027	0.47783	0.477608	0.477304	0.47693	0.476535	0.476167	0.475885
MCI_AS_Pi0.5_B2_T1	0.189497	0.18944	0.189401	0.189364	0.189318	0.189244	0.189137	0.189022	0.188939	0.188898	0.188873	0.188831	0.188771	0.188714	0.188679	0.188653	0.188602	0.188511	0.188396	0.188288	0.188198	0.1881	0.187964	0.1878	0.187655	0.187558	0.187484	0.187388	0.187271	0.187164	0.187068	0.186942	0.186768	0.186582	0.186436	0.186343	0.186267	0.186169	0.186036	0.185884	0.18575	0.185673	0.185647	0.185609	0.185506	0.185337	0.18513	0.184916	0.184737
MCI_AS_Pi0.5_B2_T2	0.245332	0.245284	0.245228	0.245149	0.245043	0.244903	0.244742	0.244605	0.244529	0.244502	0.244491	0.244478	0.244456	0.244413	0.244333	0.244218	0.244087	0.243963	0.243857	0.243755	0.243635	0.24348	0.243295	0.243098	0.242921	0.242785	0.242674	0.242554	0.242414	0.242267	0.242109	0.241921	0.241708	0.241513	0.241378	0.241288	0.241195	0.24108	0.240966	0.240865	0.240763	0.240652	0.240544	0.240437	0.240307	0.240127	0.239896	0.239649	0.23945
MCI_AS_Pi0.5_B2_T3	0.274832	0.274717	0.274616	0.274531	0.274451	0.274358	0.274246	0.274126	0.274013	0.27392	0.273863	0.273847	0.273845	0.273815	0.273739	0.273624	0.273487	0.273339	0.27319	0.273058	0.272948	0.27283	0.272668	0.272462	0.272254	0.272089	0.271964	0.27186	0.271778	0.271703	0.271581	0.271374	0.271132	0.270947	0.270836	0.270726	0.270555	0.270355	0.27018	0.270032	0.269887	0.26975	0.269651	0.269571	0.269452	0.269249	0.268969	0.268669	0.268448
MCI_AS_Pi0.5_B3_T1	0.447379	0.447093	0.446869	0.446703	0.446569	0.446445	0.446317	0.446184	0.446049	0.445925	0.445829	0.445776	0.445734	0.445637	0.445433	0.445131	0.444796	0.444495	0.444251	0.444037	0.443802	0.443513	0.443167	0.442801	0.442466	0.442182	0.441916	0.44164	0.441373	0.441133	0.440874	0.440537	0.440152	0.439825	0.439602	0.439414	0.439185	0.438927	0.438671	0.438402	0.438122	0.437895	0.437735	0.437522	0.437129	0.43656	0.435928	0.435376	0.435057
MCI_AS_Pi0.5_B3_T2	0.444152	0.443971	0.443789	0.443574	0.443347	0.443149	0.443005	0.442915	0.44284	0.442731	0.442567	0.442377	0.442207	0.442076	0.441955	0.441793	0.441564	0.441294	0.441035	0.440812	0.440604	0.440366	0.440062	0.439705	0.439345	0.439029	0.438758	0.438531	0.438374	0.438276	0.43812	0.437794	0.437339	0.436923	0.436655	0.436462	0.436201	0.435847	0.435485	0.435188	0.434974	0.434833	0.434715	0.434531	0.434212	0.43376	0.433238	0.432747	0.432422
MCI_AS_Pi0.5_B3_T3	0.459925	0.459815	0.45971	0.459581	0.459405	0.45916	0.458858	0.458562	0.458335	0.458184	0.458076	0.457985	0.4579	0.457805	0.457661	0.457446	0.457178	0.456904	0.456657	0.456429	0.456173	0.455842	0.455443	0.455035	0.454696	0.454446	0.454233	0.454004	0.453755	0.453496	0.4532	0.452828	0.452421	0.45209	0.451909	0.451807	0.45164	0.451348	0.450964	0.45055	0.450184	0.449931	0.449771	0.449568	0.44921	0.448704	0.448135	0.447616	0.44728
MCI_AS_Pi0.25_B1_T1	0.347698	0.347562	0.347426	0.347312	0.347269	0.347299	0.347345	0.347344	0.347291	0.347216	0.34714	0.347061	0.34697	0.346866	0.346756	0.346651	0.346555	0.346458	0.346334	0.346173	0.345998	0.34584	0.345694	0.345525	0.345313	0.345094	0.344921	0.344792	0.344643	0.344452	0.344298	0.344244	0.344215	0.344078	0.343817	0.343555	0.343372	0.343239	0.343109	0.342973	0.342805	0.342564	0.342272	0.342041	0.341973	0.342073	0.342239	0.342292	0.342039
MCI_AS_Pi0.25_B1_T2	0.344364	0.344241	0.344129	0.344019	0.343893	0.34375	0.34362	0.343526	0.343462	0.343408	0.343362	0.343337	0.343326	0.343293	0.343206	0.343075	0.34294	0.34282	0.342697	0.342544	0.342367	0.342184	0.341998	0.341802	0.3416	0.341415	0.341262	0.341145	0.341062	0.340986	0.340869	0.340684	0.340466	0.34029	0.34018	0.340081	0.339929	0.339733	0.339546	0.339391	0.339256	0.33913	0.339002	0.338841	0.338626	0.338361	0.338076	0.337817	0.337649
MCI_AS_Pi0.25_B1_T3	0.534835	0.534612	0.534413	0.534259	0.534158	0.534083	0.534001	0.533903	0.533792	0.533653	0.533471	0.533258	0.533047	0.532859	0.532679	0.532483	0.532268	0.532049	0.531824	0.531563	0.531247	0.530883	0.530493	0.530087	0.529672	0.529263	0.528889	0.528586	0.528375	0.528221	0.528033	0.527747	0.527386	0.527036	0.526742	0.526459	0.526132	0.525778	0.525453	0.525185	0.524972	0.524795	0.524586	0.524248	0.523737	0.523108	0.522463	0.52191	0.521543
MCI_AS_Pi0.25_B2_T1	0.283822	0.28373	0.283651	0.283572	0.283473	0.283349	0.283232	0.283174	0.283176	0.283168	0.283085	0.282943	0.282822	0.282766	0.282735	0.282658	0.282514	0.28235	0.282217	0.282123	0.282043	0.281947	0.28181	0.281622	0.281391	0.281149	0.280941	0.280803	0.280735	0.28069	0.280589	0.280393	0.280157	0.279977	0.279887	0.279815	0.279679	0.279491	0.279309	0.279151	0.278998	0.278856	0.278751	0.278659	0.278519	0.278287	0.277969	0.27762	0.27734
MCI_AS_Pi0.25_B2_T2	0.261118	0.260985	0.260855	0.260763	0.260702	0.260624	0.260499	0.260358	0.260259	0.260225	0.260228	0.260221	0.260171	0.260071	0.259937	0.259788	0.259628	0.259462	0.25931	0.259199	0.259128	0.259053	0.258928	0.258749	0.258562	0.258425	0.258352	0.258315	0.258275	0.258199	0.258067	0.25789	0.257711	0.257569	0.257458	0.25733	0.257165	0.256997	0.256854	0.256708	0.256518	0.256303	0.256124	0.255991	0.255846	0.255642	0.25539	0.255145	0.254971
MCI_AS_Pi0.25_B2_T3	0.251123	0.250968	0.250881	0.250847	0.250803	0.250705	0.250571	0.250459	0.250399	0.250365	0.25032	0.250255	0.250189	0.250134	0.250077	0.249987	0.249848	0.249678	0.249511	0.249368	0.249243	0.249121	0.24898	0.248818	0.248661	0.248546	0.248488	0.248468	0.248454	0.248407	0.248276	0.248037	0.247733	0.247468	0.247314	0.247246	0.247172	0.247039	0.246873	0.246725	0.246627	0.246574	0.246525	0.246432	0.246276	0.246067	0.245821	0.245567	0.245362
MCI_AS_Pi0.25_B3_T1	0.580446	0.580075	0.579799	0.579597	0.579411	0.579186	0.578933	0.57872	0.578602	0.578535	0.578409	0.578155	0.577812	0.57748	0.577211	0.576973	0.576705	0.576381	0.575995	0.575535	0.574995	0.574384	0.573737	0.573117	0.572604	0.572225	0.571926	0.571625	0.571284	0.570884	0.570379	0.569752	0.5691	0.568594	0.568295	0.568046	0.567661	0.56714	0.566595	0.56608	0.565615	0.565244	0.564941	0.564536	0.563882	0.563022	0.562115	0.561319	0.560768
MCI_AS_Pi0.25_B3_T2	0.589083	0.588762	0.588462	0.588119	0.587748	0.587424	0.587197	0.587044	0.586892	0.58669	0.58645	0.586222	0.586051	0.585931	0.585791	0.585542	0.585155	0.584689	0.584228	0.583804	0.583385	0.582899	0.582305	0.581649	0.581039	0.58055	0.580164	0.579826	0.579508	0.579166	0.578703	0.578068	0.577366	0.576813	0.576526	0.576373	0.576117	0.575676	0.575125	0.574563	0.574064	0.573668	0.573298	0.572757	0.57193	0.570902	0.569866	0.56901	0.568505
MCI_AS_Pi0.25_B3_T3	0.552225	0.551925	0.551691	0.55148	0.551263	0.551034	0.550811	0.550621	0.55046	0.550286	0.550076	0.549862	0.549683	0.549512	0.549281	0.548964	0.548596	0.548217	0.547815	0.547354	0.546832	0.546285	0.545753	0.545269	0.544864	0.544524	0.544188	0.54382	0.543461	0.543135	0.542749	0.542201	0.541551	0.540999	0.540661	0.540418	0.540082	0.539616	0.539097	0.538596	0.538163	0.537851	0.537611	0.537256	0.53664	0.535793	0.534868	0.534066	0.533608
MAL_YE_Pi4_B1_T1	-0.075769	-0.0758176	-0.0758716	-0.0759308	-0.0759839	-0.0760182	-0.0760254	-0.0760039	-0.0759627	-0.0759227	-0.0759116	-0.0759469	-0.0760228	-0.076116	-0.076207	-0.0762933	-0.0763799	-0.0764697	-0.0765653	-0.0766665	-0.0767632	-0.0768412	-0.0768971	-0.0769428	-0.0769931	-0.0770564	-0.0771327	-0.0772131	-0.0772863	-0.0773464	-0.0774015	-0.0774642	-0.0775386	-0.0776117	-0.0776636	-0.0776859	-0.0776915	-0.0777029	-0.0777399	-0.0778072	-0.0778868	-0.0779471	-0.0779723	-0.0779727	-0.0779657	-0.0779592	-0.0779563	-0.0779632	-0.077984
MAL_YE_Pi4_B1_T2	-0.0762306	-0.0762754	-0.0763168	-0.0763556	-0.076394	-0.0764308	-0.0764547	-0.076454	-0.0764356	-0.0764209	-0.0764232	-0.0764423	-0.076479	-0.0765388	-0.0766203	-0.0767155	-0.0768187	-0.0769271	-0.0770309	-0.0771142	-0.0771739	-0.0772274	-0.077298	-0.0773928	-0.0775009	-0.0776084	-0.0777065	-0.0777877	-0.0778442	-0.0778768	-0.0779019	-0.077942	-0.0780061	-0.0780766	-0.0781257	-0.0781491	-0.0781727	-0.0782146	-0.07826	-0.0782863	-0.0782956	-0.078313	-0.0783573	-0.0784214	-0.078485	-0.0785367	-0.0785784	-0.0786109	-0.0786275
MAL_YE_Pi4_B1_T3	-0.0782034	-0.0782253	-0.0782468	-0.0782866	-0.0783412	-0.0783836	-0.0783878	-0.0783535	-0.078311	-0.0782968	-0.0783257	-0.0783856	-0.0784517	-0.0785057	-0.0785476	-0.078595	-0.0786611	-0.0787364	-0.0788005	-0.078848	-0.0788945	-0.078955	-0.0790292	-0.0791063	-0.0791758	-0.0792343	-0.0792857	-0.079335	-0.079379	-0.0794115	-0.0794369	-0.0794713	-0.079522	-0.0795725	-0.0795952	-0.0795842	-0.0795635	-0.079558	-0.0795731	-0.0796068	-0.079663	-0.0797404	-0.0798162	-0.0798615	-0.0798756	-0.0798883	-0.0799295	-0.0799985	-0.0800586
MAL_YE_Pi4_B2_T1	-0.0766095	-0.0766376	-0.076681	-0.0767306	-0.0767661	-0.0767824	-0.0767913	-0.0768015	-0.0768085	-0.076805	-0.0767926	-0.0767811	-0.0767819	-0.0768035	-0.0768472	-0.0769073	-0.076976	-0.0770458	-0.077109	-0.0771556	-0.0771825	-0.0772031	-0.0772391	-0.0772945	-0.0773454	-0.0773661	-0.0773611	-0.0773593	-0.0773788	-0.0774095	-0.0774323	-0.0774467	-0.0774689	-0.0775089	-0.0775573	-0.0775961	-0.0776196	-0.077637	-0.0776579	-0.0776851	-0.0777158	-0.0777461	-0.0777741	-0.0777983	-0.0778161	-0.0778267	-0.077833	-0.077839	-0.0778455
MAL_YE_Pi4_B2_T2	-0.0772879	-0.0772553	-0.0772347	-0.0772494	-0.0772882	-0.07732	-0.077332	-0.0773387	-0.0773552	-0.0773778	-0.0773962	-0.0774077	-0.0774176	-0.0774345	-0.0774708	-0.0775354	-0.077621	-0.0777049	-0.0777659	-0.0778004	-0.0778219	-0.0778447	-0.0778673	-0.0778778	-0.0778778	-0.0778922	-0.0779404	-0.0780099	-0.0780712	-0.0781083	-0.0781264	-0.0781354	-0.0781399	-0.0781401	-0.0781358	-0.0781334	-0.0781436	-0.0781657	-0.0781831	-0.0781822	-0.0781749	-0.078188	-0.0782279	-0.0782668	-0.0782753	-0.0782551	-0.0782322	-0.0782313	-0.0782627
MAL_YE_Pi4_B2_T3	-0.075549	-0.0755986	-0.0756469	-0.0756743	-0.0756811	-0.0756792	-0.0756703	-0.0756489	-0.0756183	-0.0755937	-0.0755911	-0.0756177	-0.0756672	-0.0757196	-0.0757563	-0.0757796	-0.0758087	-0.0758562	-0.0759157	-0.0759762	-0.0760335	-0.076086	-0.0761252	-0.0761442	-0.076153	-0.0761748	-0.0762169	-0.0762594	-0.0762789	-0.0762765	-0.0762722	-0.0762827	-0.076311	-0.0763487	-0.0763809	-0.0763985	-0.0764082	-0.076423	-0.0764464	-0.076471	-0.0764873	-0.0764916	-0.0764881	-0.0764875	-0.0764979	-0.0765186	-0.0765386	-0.0765456	-0.07654
MAL_YE_Pi4_B3_T1	-0.0596832	-0.0596998	-0.0597061	-0.0596981	-0.0596838	-0.059673	-0.0596668	-0.0596594	-0.059647	-0.0596342	-0.0596312	-0.0596459	-0.0596761	-0.0597084	-0.0597293	-0.0597387	-0.0597489	-0.0597687	-0.0597953	-0.0598183	-0.0598306	-0.0598315	-0.0598278	-0.0598285	-0.0598371	-0.0598493	-0.0598595	-0.0598694	-0.0598873	-0.059917	-0.0599505	-0.059976	-0.0599911	-0.0600026	-0.0600146	-0.0600224	-0.0600208	-0.0600143	-0.0600125	-0.0600187	-0.0600256	-0.060024	-0.0600132	-0.0600038	-0.0600089	-0.0600344	-0.0600731	-0.0601031	-0.0600986
MAL_YE_Pi4_B3_T2	-0.0548541	-0.0548564	-0.0548545	-0.0548566	-0.0548673	-0.0548858	-0.0549046	-0.0549129	-0.0549079	-0.0549004	-0.0549035	-0.054919	-0.0549328	-0.0549306	-0.0549147	-0.0549051	-0.0549214	-0.0549643	-0.055018	-0.0550635	-0.0550875	-0.0550842	-0.0550565	-0.0550189	-0.0549923	-0.0549918	-0.0550168	-0.0550503	-0.0550718	-0.0550697	-0.0550483	-0.0550274	-0.0550291	-0.0550604	-0.0551072	-0.0551527	-0.0551989	-0.0552529	-0.055301	-0.0553195	-0.0553057	-0.0552847	-0.0552818	-0.0552996	-0.0553222	-0.055335	-0.0553357	-0.0553331	-0.0553393
MAL_YE_Pi4_B3_T3	-0.0542313	-0.0541967	-0.0541589	-0.054133	-0.0541371	-0.0541752	-0.0542247	-0.0542522	-0.0542476	-0.0542302	-0.0542221	-0.0542291	-0.0542504	-0.0542853	-0.0543257	-0.0543554	-0.0543645	-0.0543602	-0.0543583	-0.0543689	-0.0543901	-0.0544121	-0.054427	-0.0544331	-0.0544309	-0.0544244	-0.0544182	-0.0544145	-0.0544118	-0.0544113	-0.0544186	-0.0544393	-0.0544745	-0.0545175	-0.0545528	-0.0545692	-0.0545767	-0.0545964	-0.0546325	-0.0546619	-0.0546578	-0.0546182	-0.0545684	-0.0545344	-0.0545194	-0.0545085	-0.0544917	-0.0544745	-0.0544778
MAL_YE_Pi2_B1_T1	-0.0710397	-0.0710437	-0.0710642	-0.0711039	-0.0711525	-0.071194	-0.0712134	-0.0712046	-0.071174	-0.0711409	-0.0711279	-0.0711442	-0.0711787	-0.0712136	-0.0712434	-0.071278	-0.0713247	-0.0713737	-0.0714073	-0.0714202	-0.0714272	-0.0714471	-0.0714826	-0.0715199	-0.0715464	-0.0715643	-0.0715849	-0.0716139	-0.0716524	-0.0717008	-0.0717561	-0.0718044	-0.0718285	-0.0718244	-0.0718092	-0.0718072	-0.0718251	-0.0718492	-0.0718648	-0.0718723	-0.0718819	-0.071903	-0.0719371	-0.0719742	-0.0719975	-0.0719998	-0.0719934	-0.0719972	-0.0720146
MAL_YE_Pi2_B1_T2	-0.0709709	-0.0709316	-0.0708885	-0.0708634	-0.0708637	-0.0708787	-0.0708944	-0.0709077	-0.0709282	-0.0709638	-0.0710098	-0.0710519	-0.0710818	-0.0711032	-0.0711235	-0.0711422	-0.0711517	-0.071149	-0.0711428	-0.0711456	-0.0711654	-0.0712029	-0.0712555	-0.0713176	-0.0713805	-0.0714333	-0.0714685	-0.0714844	-0.0714852	-0.0714798	-0.0714807	-0.0714984	-0.0715303	-0.0715548	-0.0715474	-0.0715104	-0.0714783	-0.0714797	-0.0715123	-0.0715546	-0.0715904	-0.0716129	-0.0716191	-0.0716105	-0.0715952	-0.0715821	-0.0715776	-0.0715871	-0.0716153
MAL_YE_Pi2_B1_T3	-0.0710771	-0.0711057	-0.071151	-0.0712116	-0.071268	-0.0712949	-0.0712842	-0.0712532	-0.0712294	-0.0712266	-0.0712395	-0.0712579	-0.0712792	-0.0713035	-0.0713278	-0.0713489	-0.0713659	-0.0713785	-0.0713882	-0.0714014	-0.071425	-0.071459	-0.0714966	-0.0715297	-0.0715535	-0.0715719	-0.0715958	-0.0716306	-0.071668	-0.0716957	-0.0717104	-0.0717181	-0.0717226	-0.0717248	-0.0717273	-0.0717349	-0.0717456	-0.0717506	-0.0717424	-0.0717245	-0.0717086	-0.0717048	-0.0717133	-0.0717276	-0.0717427	-0.0717586	-0.0717789	-0.0718079	-0.0718476
MAL_YE_Pi2_B2_T1	-0.0768369	-0.0768502	-0.0768993	-0.0769536	-0.0769805	-0.0769751	-0.0769523	-0.0769269	-0.0769094	-0.0769098	-0.0769304	-0.0769588	-0.0769773	-0.0769777	-0.0769658	-0.0769542	-0.0769526	-0.0769662	-0.0769944	-0.0770307	-0.0770646	-0.0770863	-0.0770948	-0.0770981	-0.0771042	-0.077113	-0.077119	-0.0771211	-0.0771263	-0.077142	-0.0771696	-0.0772092	-0.0772641	-0.0773324	-0.0773979	-0.0774386	-0.0774465	-0.0774308	-0.0774054	-0.0773856	-0.0773846	-0.0774031	-0.0774226	-0.0774214	-0.0774005	-0.0773809	-0.0773787	-0.0773911	-0.0774064
MAL_YE_Pi2_B2_T2	-0.075646	-0.0756322	-0.0756094	-0.0755987	-0.0756046	-0.0756156	-0.0756182	-0.0756134	-0.0756135	-0.0756266	-0.0756494	-0.0756737	-0.0756953	-0.0757139	-0.0757288	-0.0757368	-0.0757391	-0.0757403	-0.0757456	-0.0757545	-0.0757637	-0.0757712	-0.0757773	-0.0757896	-0.0758201	-0.0758703	-0.0759199	-0.0759384	-0.0759144	-0.0758638	-0.0758176	-0.0758023	-0.0758252	-0.0758706	-0.0759118	-0.0759338	-0.0759431	-0.0759482	-0.0759493	-0.0759487	-0.075957	-0.0759809	-0.0760101	-0.0760273	-0.0760286	-0.0760259	-0.0760313	-0.0760394	-0.0760305
MAL_YE_Pi2_B2_T3	-0.071541	-0.0715421	-0.0715619	-0.0715857	-0.0715932	-0.0715859	-0.071585	-0.0716072	-0.0716482	-0.0716866	-0.0717018	-0.071687	-0.0716521	-0.0716162	-0.0715987	-0.0716121	-0.0716561	-0.0717155	-0.0717701	-0.0718059	-0.0718204	-0.0718205	-0.071815	-0.0718113	-0.0718156	-0.0718397	-0.0718938	-0.0719691	-0.0720354	-0.0720631	-0.0720488	-0.0720156	-0.0719907	-0.0719877	-0.0720024	-0.0720196	-0.0720269	-0.0720268	-0.0720319	-0.0720507	-0.0720757	-0.0720923	-0.0720983	-0.0721056	-0.0721209	-0.0721402	-0.0721605	-0.0721822	-0.0722012
MAL_YE_Pi2_B3_T1	-0.0489316	-0.0488891	-0.0488664	-0.0488501	-0.0488289	-0.0488202	-0.0488462	-0.0488988	-0.0489476	-0.0489753	-0.048988	-0.0489979	-0.049008	-0.0490155	-0.0490217	-0.0490348	-0.0490617	-0.0490997	-0.0491356	-0.049153	-0.0491472	-0.0491327	-0.0491318	-0.0491509	-0.0491732	-0.0491777	-0.049165	-0.0491613	-0.0491911	-0.0492496	-0.0493104	-0.0493603	-0.0494102	-0.0494648	-0.0494993	-0.0494885	-0.0494441	-0.0494021	-0.0493874	-0.049406	-0.0494496	-0.0494927	-0.0495045	-0.0494803	-0.0494479	-0.0494318	-0.0494345	-0.0494499	-0.0494795
MAL_YE_Pi2_B3_T2	-0.0500114	-0.0499938	-0.0499993	-0.05003	-0.0500775	-0.0501315	-0.050176	-0.0501918	-0.0501738	-0.0501401	-0.0501169	-0.0501199	-0.0501472	-0.0501836	-0.0502105	-0.0502202	-0.0502229	-0.0502344	-0.0502587	-0.0502845	-0.0503019	-0.0503166	-0.0503429	-0.0503834	-0.0504194	-0.0504302	-0.0504209	-0.0504179	-0.0504361	-0.0504612	-0.0504726	-0.0504708	-0.0504733	-0.0504918	-0.0505242	-0.050561	-0.0505938	-0.0506152	-0.0506192	-0.0506066	-0.0505892	-0.050583	-0.0505982	-0.0506313	-0.0506698	-0.0507053	-0.0507385	-0.0507703	-0.0507946
MAL_YE_Pi2_B3_T3	-0.0502629	-0.0502803	-0.0502978	-0.0503156	-0.0503225	-0.050316	-0.0503069	-0.0503003	-0.0502915	-0.0502779	-0.0502645	-0.0502563	-0.0502536	-0.0502581	-0.0502749	-0.0503097	-0.0503629	-0.0504256	-0.050478	-0.0504998	-0.0504875	-0.0504605	-0.0504428	-0.0504405	-0.050445	-0.0504549	-0.050478	-0.0505138	-0.0505485	-0.050575	-0.0505957	-0.0506046	-0.0505874	-0.0505497	-0.0505305	-0.050568	-0.0506547	-0.0507462	-0.0508033	-0.0508168	-0.0507993	-0.0507658	-0.050728	-0.0506976	-0.0506862	-0.0506983	-0.0507314	-0.0507758	-0.0508125
MAL_YE_Pi1_B1_T1	-0.0710397	-0.0710437	-0.0710642	-0.0711039	-0.0711525	-0.071194	-0.0712134	-0.0712046	-0.071174	-0.0711409	-0.0711279	-0.0711442	-0.0711787	-0.0712136	-0.0712434	-0.071278	-0.0713247	-0.0713737	-0.0714073	-0.0714202	-0.0714272	-0.0714471	-0.0714826	-0.0715199	-0.0715464	-0.0715643	-0.0715849	-0.0716139	-0.0716524	-0.0717008	-0.0717561	-0.0718044	-0.0718285	-0.0718244	-0.0718092	-0.0718072	-0.0718251	-0.0718492	-0.0718648	-0.0718723	-0.0718819	-0.071903	-0.0719371	-0.0719742	-0.0719975	-0.0719998	-0.0719934	-0.0719972	-0.0720146
MAL_YE_Pi1_B1_T2	-0.0709709	-0.0709316	-0.0708885	-0.0708634	-0.0708637	-0.0708787	-0.0708944	-0.0709077	-0.0709282	-0.0709638	-0.0710098	-0.0710519	-0.0710818	-0.0711032	-0.0711235	-0.0711422	-0.0711517	-0.071149	-0.0711428	-0.0711456	-0.0711654	-0.0712029	-0.0712555	-0.0713176	-0.0713805	-0.0714333	-0.0714685	-0.0714844	-0.0714852	-0.0714798	-0.0714807	-0.0714984	-0.0715303	-0.0715548	-0.0715474	-0.0715104	-0.0714783	-0.0714797	-0.0715123	-0.0715546	-0.0715904	-0.0716129	-0.0716191	-0.0716105	-0.0715952	-0.0715821	-0.0715776	-0.0715871	-0.0716153
MAL_YE_Pi1_B1_T3	-0.0710771	-0.0711057	-0.071151	-0.0712116	-0.071268	-0.0712949	-0.0712842	-0.0712532	-0.0712294	-0.0712266	-0.0712395	-0.0712579	-0.0712792	-0.0713035	-0.0713278	-0.0713489	-0.0713659	-0.0713785	-0.0713882	-0.0714014	-0.071425	-0.071459	-0.0714966	-0.0715297	-0.0715535	-0.0715719	-0.0715958	-0.0716306	-0.071668	-0.0716957	-0.0717104	-0.0717181	-0.0717226	-0.0717248	-0.0717273	-0.0717349	-0.0717456	-0.0717506	-0.0717424	-0.0717245	-0.0717086	-0.0717048	-0.0717133	-0.0717276	-0.0717427	-0.0717586	-0.0717789	-0.0718079	-0.0718476
MAL_YE_Pi1_B2_T1	-0.0381131	-0.0381109	-0.0381194	-0.0381405	-0.0381736	-0.038217	-0.0382638	-0.0382998	-0.038312	-0.038303	-0.0382933	-0.0383025	-0.0383287	-0.0383479	-0.0383408	-0.0383142	-0.0382988	-0.0383195	-0.0383707	-0.0384184	-0.0384314	-0.0384074	-0.0383684	-0.0383429	-0.0383543	-0.0384122	-0.0385014	-0.038584	-0.038628	-0.0386331	-0.0386279	-0.0386445	-0.0386924	-0.0387527	-0.0387934	-0.0387998	-0.0387855	-0.0387723	-0.0387732	-0.0387916	-0.0388246	-0.038858	-0.0388751	-0.0388764	-0.038881	-0.0389059	-0.0389527	-0.0390086	-0.0390529
MAL_YE_Pi1_B2_T2	-0.038333	-0.0383688	-0.0384041	-0.0384237	-0.0384261	-0.0384256	-0.0384339	-0.0384501	-0.0384678	-0.0384841	-0.0384969	-0.0385028	-0.0385014	-0.0385019	-0.0385179	-0.0385542	-0.0385993	-0.0386334	-0.0386458	-0.0386472	-0.0386586	-0.0386857	-0.0387138	-0.0387287	-0.0387358	-0.0387491	-0.0387678	-0.038778	-0.0387764	-0.0387791	-0.0388046	-0.038854	-0.0389127	-0.0389583	-0.0389769	-0.0389786	-0.0389908	-0.039024	-0.0390602	-0.0390754	-0.0390677	-0.0390555	-0.0390566	-0.039075	-0.0391061	-0.0391464	-0.0391945	-0.0392426	-0.0392751
MAL_YE_Pi1_B2_T3	-0.044184	-0.0441813	-0.044179	-0.04419	-0.0442162	-0.0442424	-0.0442455	-0.0442131	-0.0441586	-0.0441139	-0.0441042	-0.044131	-0.0441767	-0.044222	-0.0442589	-0.0442884	-0.044313	-0.0443316	-0.0443448	-0.044357	-0.0443746	-0.0444042	-0.0444512	-0.044514	-0.0445765	-0.0446195	-0.0446374	-0.0446402	-0.0446342	-0.0446187	-0.0446044	-0.044616	-0.0446676	-0.0447408	-0.044796	-0.0448111	-0.0447995	-0.0447834	-0.0447704	-0.0447609	-0.044761	-0.0447788	-0.0448094	-0.044836	-0.0448481	-0.0448539	-0.0448733	-0.0449172	-0.0449756
MAL_YE_Pi1_B3_T1	-0.0565972	-0.0566501	-0.056688	-0.056696	-0.0566825	-0.0566694	-0.0566693	-0.0566773	-0.0566823	-0.0566838	-0.0566894	-0.0567008	-0.0567095	-0.0567045	-0.0566879	-0.0566804	-0.0567076	-0.0567751	-0.0568548	-0.0569041	-0.0569023	-0.0568682	-0.0568384	-0.0568309	-0.0568358	-0.0568383	-0.0568391	-0.0568498	-0.0568778	-0.0569254	-0.0569918	-0.0570684	-0.0571365	-0.0571765	-0.0571826	-0.0571728	-0.0571748	-0.0572016	-0.0572446	-0.0572864	-0.0573159	-0.0573299	-0.0573332	-0.0573368	-0.0573493	-0.0573662	-0.0573755	-0.0573724	-0.057368
MAL_YE_Pi1_B3_T2	-0.0623669	-0.0623671	-0.0623657	-0.0623698	-0.0623823	-0.0624018	-0.0624234	-0.0624406	-0.0624485	-0.0624462	-0.0624376	-0.0624357	-0.0624573	-0.0625058	-0.0625649	-0.062615	-0.0626449	-0.0626489	-0.0626312	-0.0626148	-0.0626202	-0.0626403	-0.0626526	-0.0626549	-0.0626693	-0.0627097	-0.0627602	-0.0627921	-0.0627923	-0.0627734	-0.0627586	-0.062765	-0.0627973	-0.0628512	-0.0629124	-0.0629628	-0.0629953	-0.0630154	-0.0630301	-0.0630401	-0.063044	-0.0630422	-0.0630371	-0.0630331	-0.063038	-0.0630607	-0.0631023	-0.0631496	-0.0631814
MAL_YE_Pi1_B3_T3	-0.0623284	-0.0623427	-0.0623484	-0.0623463	-0.062346	-0.0623582	-0.0623756	-0.0623776	-0.0623593	-0.0623416	-0.0623451	-0.0623671	-0.0623948	-0.0624235	-0.0624543	-0.0624802	-0.0624917	-0.0624911	-0.0624919	-0.0625042	-0.0625247	-0.0625415	-0.0625473	-0.0625492	-0.0625636	-0.0626025	-0.062663	-0.0627293	-0.0627871	-0.0628323	-0.0628688	-0.0628988	-0.062916	-0.062914	-0.0629037	-0.0629134	-0.0629547	-0.0630021	-0.0630218	-0.0630115	-0.0630015	-0.0630183	-0.0630591	-0.0630987	-0.0631157	-0.0631084	-0.0630893	-0.0630696	-0.0630548
MAL_YE_Pi0.5_B1_T1	-0.073033	-0.073064	-0.0730954	-0.0731223	-0.0731416	-0.0731508	-0.0731451	-0.0731248	-0.0731024	-0.0730976	-0.0731161	-0.0731469	-0.0731773	-0.0732029	-0.0732215	-0.0732276	-0.0732234	-0.073222	-0.0732337	-0.0732548	-0.0732792	-0.0733092	-0.0733472	-0.0733825	-0.0734015	-0.0734081	-0.0734252	-0.073468	-0.0735268	-0.0735813	-0.0736208	-0.0736482	-0.073667	-0.0736742	-0.0736714	-0.0736751	-0.0736998	-0.0737354	-0.0737549	-0.0737435	-0.0737126	-0.0736827	-0.0736631	-0.0736544	-0.0736598	-0.0736882	-0.0737414	-0.0738046	-0.073852
MAL_YE_Pi0.5_B1_T2	-0.0774387	-0.0774167	-0.0774175	-0.0774449	-0.0774856	-0.0775262	-0.077563	-0.0775921	-0.0776063	-0.077602	-0.0775841	-0.0775632	-0.077548	-0.077543	-0.077548	-0.0775655	-0.0776041	-0.0776697	-0.0777505	-0.0778179	-0.077848	-0.0778429	-0.0778254	-0.0778178	-0.0778276	-0.0778482	-0.0778669	-0.0778763	-0.0778803	-0.0778861	-0.0778965	-0.0779124	-0.0779388	-0.0779775	-0.0780182	-0.0780469	-0.0780658	-0.0780863	-0.0781107	-0.0781293	-0.0781382	-0.078146	-0.0781605	-0.0781755	-0.0781786	-0.0781689	-0.0781579	-0.0781599	-0.0781885
MAL_YE_Pi0.5_B1_T3	-0.0785988	-0.0785821	-0.0785529	-0.0785373	-0.0785419	-0.0785555	-0.0785662	-0.0785704	-0.0785704	-0.078568	-0.0785671	-0.078574	-0.0785903	-0.0786089	-0.0786229	-0.0786327	-0.0786419	-0.0786529	-0.0786707	-0.0786997	-0.0787332	-0.0787599	-0.0787798	-0.078802	-0.0788293	-0.0788538	-0.0788704	-0.0788846	-0.0789035	-0.0789269	-0.0789451	-0.0789492	-0.0789448	-0.0789492	-0.0789739	-0.0790083	-0.0790333	-0.079043	-0.0790472	-0.0790574	-0.0790768	-0.0791008	-0.0791226	-0.0791389	-0.0791508	-0.0791606	-0.079169	-0.0791728	-0.0791674
MAL_YE_Pi0.5_B2_T1	-0.0510042	-0.0509881	-0.0509813	-0.0509779	-0.050978	-0.0509882	-0.0510058	-0.0510207	-0.0510324	-0.0510533	-0.0510887	-0.0511237	-0.051138	-0.0511286	-0.0511156	-0.0511262	-0.0511713	-0.0512354	-0.0512887	-0.0513096	-0.0512998	-0.0512781	-0.0512624	-0.0512568	-0.0512562	-0.0512621	-0.0512872	-0.0513376	-0.0513959	-0.0514373	-0.0514594	-0.0514846	-0.0515292	-0.0515785	-0.0516021	-0.0515948	-0.0515859	-0.0516027	-0.0516409	-0.0516771	-0.0516956	-0.051699	-0.0516998	-0.0517057	-0.0517155	-0.0517297	-0.0517538	-0.0517887	-0.0518195
MAL_YE_Pi0.5_B2_T2	-0.0475832	-0.0475747	-0.0475942	-0.0476423	-0.0476919	-0.0477114	-0.0476959	-0.0476719	-0.0476726	-0.047707	-0.0477548	-0.0477907	-0.0478088	-0.0478184	-0.0478254	-0.0478291	-0.0478321	-0.0478443	-0.0478709	-0.0479027	-0.0479259	-0.0479413	-0.0479674	-0.0480201	-0.0480946	-0.0481661	-0.0482036	-0.0481917	-0.0481448	-0.0481071	-0.0481205	-0.048187	-0.0482631	-0.0482937	-0.0482571	-0.0481877	-0.0481421	-0.0481477	-0.0481934	-0.0482532	-0.0483055	-0.0483394	-0.0483573	-0.0483718	-0.0483923	-0.0484209	-0.0484589	-0.0485067	-0.0485496
MAL_YE_Pi0.5_B2_T3	-0.0499811	-0.0500525	-0.0501096	-0.0501327	-0.0501307	-0.050123	-0.0501164	-0.0501036	-0.0500813	-0.0500616	-0.0500626	-0.0500936	-0.0501469	-0.0502039	-0.0502484	-0.0502776	-0.0503001	-0.0503263	-0.0503556	-0.0503792	-0.0503928	-0.0504046	-0.0504241	-0.0504489	-0.0504716	-0.0504959	-0.0505317	-0.0505718	-0.0505907	-0.0505746	-0.0505411	-0.0505207	-0.0505257	-0.0505457	-0.0505666	-0.0505883	-0.0506198	-0.0506632	-0.05071	-0.050749	-0.0507722	-0.0507796	-0.0507838	-0.0508053	-0.050853	-0.0509155	-0.0509708	-0.0509996	-0.0509935
MAL_YE_Pi0.5_B3_T1	-0.0454916	-0.0454817	-0.0454803	-0.0454983	-0.0455379	-0.0455882	-0.0456275	-0.0456367	-0.0456179	-0.0455945	-0.0455896	-0.0456074	-0.0456395	-0.0456789	-0.0457197	-0.0457523	-0.045766	-0.0457608	-0.0457502	-0.0457483	-0.0457573	-0.0457742	-0.045802	-0.0458459	-0.0458988	-0.0459426	-0.04597	-0.0459917	-0.0460192	-0.0460482	-0.0460719	-0.0461014	-0.0461578	-0.0462415	-0.0463204	-0.0463587	-0.0463531	-0.0463288	-0.0463163	-0.0463346	-0.0463804	-0.0464296	-0.0464612	-0.0464747	-0.0464782	-0.0464743	-0.0464664	-0.0464643	-0.0464779
MAL_YE_Pi0.5_B3_T2	-0.0476644	-0.0476487	-0.0476594	-0.0476918	-0.047738	-0.0477921	-0.0478448	-0.0478808	-0.0478896	-0.0478771	-0.0478561	-0.0478342	-0.0478169	-0.0478157	-0.0478404	-0.0478845	-0.0479316	-0.0479748	-0.0480221	-0.0480791	-0.0481377	-0.0481851	-0.0482173	-0.0482369	-0.0482489	-0.0482608	-0.0482804	-0.048305	-0.0483225	-0.0483286	-0.0483337	-0.0483494	-0.0483772	-0.048409	-0.0484364	-0.0484574	-0.0484789	-0.0485084	-0.0485452	-0.0485785	-0.0485915	-0.0485707	-0.0485228	-0.0484808	-0.0484824	-0.048542	-0.04864	-0.0487315	-0.0487703
MAL_YE_Pi0.5_B3_T3	-0.0471878	-0.0471822	-0.047195	-0.0472178	-0.0472325	-0.0472312	-0.0472242	-0.0472273	-0.0472439	-0.0472621	-0.0472676	-0.0472621	-0.0472634	-0.047285	-0.0473217	-0.0473591	-0.0473896	-0.0474134	-0.0474319	-0.0474491	-0.0474762	-0.0475231	-0.0475868	-0.0476489	-0.0476913	-0.0477121	-0.0477202	-0.0477181	-0.0477019	-0.0476775	-0.0476648	-0.0476814	-0.0477278	-0.0477871	-0.0478351	-0.047859	-0.0478711	-0.0478912	-0.0479253	-0.0479676	-0.0480118	-0.0480514	-0.048074	-0.0480759	-0.0480705	-0.0480777	-0.0481088	-0.0481618	-0.048222
MAL_YE_Pi0.25_B1_T1	-0.0465772	-0.04659	-0.046569	-0.0465313	-0.0465042	-0.0465034	-0.0465228	-0.0465444	-0.0465581	-0.0465677	-0.0465756	-0.0465742	-0.0465585	-0.0465425	-0.0465478	-0.0465823	-0.0466333	-0.046683	-0.0467187	-0.0467349	-0.0467362	-0.0467384	-0.0467568	-0.0467898	-0.0468233	-0.0468535	-0.046893	-0.0469477	-0.0470001	-0.0470327	-0.0470581	-0.0471033	-0.047166	-0.0472086	-0.0471966	-0.0471399	-0.0470794	-0.0470504	-0.0470669	-0.0471217	-0.0471839	-0.0472152	-0.0472052	-0.0471889	-0.0472113	-0.0472849	-0.0473904	-0.0474979	-0.047571
MAL_YE_Pi0.25_B1_T2	-0.0458018	-0.0458091	-0.0458211	-0.0458339	-0.0458414	-0.0458411	-0.0458354	-0.0458308	-0.0458385	-0.0458658	-0.0459045	-0.0459332	-0.045935	-0.0459111	-0.0458807	-0.0458702	-0.0458962	-0.0459506	-0.046007	-0.0460464	-0.0460713	-0.0460898	-0.0460991	-0.0460932	-0.0460807	-0.0460809	-0.0461049	-0.0461431	-0.0461814	-0.0462215	-0.046277	-0.0463464	-0.0464019	-0.0464138	-0.0463839	-0.0463484	-0.0463352	-0.04634	-0.0463495	-0.0463676	-0.0464015	-0.046437	-0.0464487	-0.0464346	-0.0464223	-0.0464362	-0.0464763	-0.0465214	-0.046542
MAL_YE_Pi0.25_B1_T3	-0.0575592	-0.05758	-0.0575952	-0.0575974	-0.0575887	-0.0575768	-0.057567	-0.057559	-0.0575513	-0.0575475	-0.0575543	-0.0575763	-0.0576084	-0.0576387	-0.0576597	-0.057671	-0.0576737	-0.0576686	-0.057664	-0.057673	-0.0576983	-0.0577296	-0.0577549	-0.0577709	-0.0577814	-0.0577933	-0.0578136	-0.0578456	-0.0578909	-0.0579542	-0.058034	-0.0581112	-0.0581566	-0.0581514	-0.0581026	-0.0580384	-0.0579885	-0.0579665	-0.0579737	-0.0580043	-0.0580463	-0.0580782	-0.0580793	-0.0580533	-0.0580331	-0.0580527	-0.058114	-0.0581824	-0.0582155
MAL_YE_Pi0.25_B2_T1	0.180078	0.179967	0.179851	0.179737	0.17962	0.179487	0.179345	0.179223	0.179133	0.179046	0.178927	0.178782	0.178646	0.178539	0.178452	0.178359	0.17824	0.178087	0.177914	0.177752	0.177626	0.177525	0.177417	0.17728	0.17713	0.176991	0.176874	0.176777	0.176694	0.176606	0.176479	0.176295	0.17608	0.175883	0.175717	0.175554	0.175366	0.17517	0.174994	0.174839	0.174695	0.174574	0.174486	0.174394	0.174237	0.173989	0.173687	0.1734	0.173204
MAL_YE_Pi0.25_B2_T2	0.181315	0.181133	0.180977	0.180875	0.180819	0.180764	0.180681	0.180577	0.180475	0.180376	0.180271	0.180162	0.180061	0.179964	0.179843	0.179674	0.17947	0.179274	0.179126	0.179037	0.178977	0.178904	0.178792	0.178653	0.178509	0.178369	0.17823	0.178093	0.177966	0.177851	0.177734	0.177603	0.177458	0.17731	0.177168	0.177026	0.176871	0.176706	0.176541	0.176373	0.176196	0.176019	0.175866	0.175732	0.175588	0.175407	0.175189	0.17496	0.174764
MAL_YE_Pi0.25_B2_T3	0.195359	0.195229	0.195093	0.19498	0.194895	0.194806	0.194676	0.194507	0.194336	0.194198	0.194098	0.194017	0.193929	0.193818	0.193679	0.193517	0.193347	0.193192	0.193066	0.192971	0.192894	0.19281	0.192692	0.192522	0.192323	0.192141	0.192011	0.191932	0.19188	0.191832	0.191763	0.191648	0.191474	0.191259	0.191046	0.190868	0.19072	0.190572	0.190409	0.190236	0.190066	0.18991	0.189766	0.189625	0.189473	0.189306	0.189121	0.188932	0.188773
MAL_YE_Pi0.25_B3_T1	-0.0540393	-0.0540205	-0.0540217	-0.054041	-0.0540764	-0.0541218	-0.054162	-0.0541826	-0.0541838	-0.0541788	-0.0541778	-0.0541825	-0.0541925	-0.0542084	-0.0542272	-0.0542465	-0.0542679	-0.0542956	-0.054331	-0.0543702	-0.054399	-0.054403	-0.0543855	-0.0543685	-0.0543682	-0.0543815	-0.0544004	-0.0544302	-0.0544807	-0.0545489	-0.0546192	-0.0546764	-0.0547098	-0.0547137	-0.0546943	-0.054677	-0.0546858	-0.0547207	-0.0547601	-0.0547817	-0.0547791	-0.0547615	-0.0547466	-0.0547492	-0.054771	-0.0548028	-0.0548376	-0.0548771	-0.0549231
MAL_YE_Pi0.25_B3_T2	-0.0521443	-0.0521691	-0.0521918	-0.0522072	-0.0522159	-0.0522265	-0.0522457	-0.0522672	-0.052277	-0.0522685	-0.052251	-0.0522409	-0.0522496	-0.0522775	-0.0523162	-0.0523561	-0.0523906	-0.0524136	-0.0524197	-0.0524089	-0.052391	-0.0523843	-0.0524058	-0.0524525	-0.0524989	-0.0525215	-0.052526	-0.052536	-0.0525588	-0.0525798	-0.0525901	-0.0525997	-0.052621	-0.0526524	-0.052683	-0.052707	-0.052729	-0.0527532	-0.0527758	-0.0527943	-0.0528157	-0.0528493	-0.0528901	-0.0529211	-0.0529364	-0.052946	-0.0529621	-0.0529843	-0.0530007
MAL_YE_Pi0.25_B3_T3	-0.0514863	-0.0515259	-0.0515621	-0.0515818	-0.0515809	-0.0515725	-0.0515715	-0.0515776	-0.0515807	-0.0515779	-0.0515776	-0.051589	-0.051615	-0.0516513	-0.0516897	-0.051723	-0.0517502	-0.0517719	-0.0517856	-0.0517906	-0.0517965	-0.0518193	-0.0518639	-0.0519133	-0.0519438	-0.0519508	-0.0519509	-0.0519598	-0.051976	-0.0519931	-0.0520154	-0.0520527	-0.0521046	-0.0521551	-0.0521871	-0.0522046	-0.0522243	-0.0522445	-0.0522472	-0.0522302	-0.0522188	-0.0522361	-0.0522742	-0.0523047	-0.0523087	-0.0522935	-0.0522818	-0.0522911	-0.052315
MAL_AS_Pi4_B1_T1	0.198624	0.198488	0.198344	0.198195	0.198048	0.197905	0.19777	0.197645	0.197525	0.197409	0.197312	0.197244	0.197183	0.197093	0.196953	0.196777	0.196589	0.196405	0.196225	0.196042	0.195865	0.195705	0.195563	0.195419	0.195256	0.195075	0.194896	0.194731	0.194555	0.194338	0.194096	0.193862	0.19362	0.193335	0.193041	0.192826	0.192699	0.192581	0.192416	0.192225	0.192034	0.191827	0.191588	0.191354	0.191195	0.191139	0.191147	0.191136	0.191003
MAL_AS_Pi4_B1_T2	0.328621	0.328488	0.328335	0.328185	0.328043	0.327893	0.327742	0.327616	0.327528	0.327455	0.327366	0.327265	0.327167	0.327076	0.326972	0.326844	0.32669	0.326528	0.326381	0.326262	0.326159	0.326031	0.325846	0.325619	0.325391	0.32519	0.325011	0.324835	0.32465	0.324456	0.32426	0.324065	0.323864	0.323651	0.323427	0.323195	0.322956	0.322721	0.322515	0.322348	0.322201	0.322039	0.321836	0.321597	0.321369	0.321206	0.321121	0.32108	0.321025
MAL_AS_Pi4_B1_T3	0.180092	0.179982	0.179906	0.179826	0.179703	0.179539	0.17938	0.179277	0.179235	0.179216	0.179178	0.179101	0.178985	0.178849	0.178706	0.178553	0.178383	0.178193	0.177993	0.177797	0.177612	0.177431	0.177245	0.177056	0.17688	0.176732	0.176611	0.176501	0.176381	0.176234	0.176036	0.175766	0.175445	0.175147	0.17495	0.174853	0.174773	0.174645	0.17446	0.174239	0.174021	0.173856	0.173763	0.173685	0.173538	0.173291	0.172977	0.172679	0.172495
MAL_AS_Pi4_B2_T1	-0.0518458	-0.0518743	-0.051898	-0.0519165	-0.0519393	-0.0519688	-0.0519928	-0.0519997	-0.0519934	-0.0519864	-0.0519854	-0.0519912	-0.052002	-0.0520115	-0.0520107	-0.0520035	-0.0520094	-0.0520414	-0.0520851	-0.0521115	-0.0521091	-0.0520948	-0.0520881	-0.0520913	-0.0520974	-0.0521079	-0.0521281	-0.0521526	-0.0521718	-0.0521884	-0.0522145	-0.0522536	-0.0522952	-0.0523231	-0.0523283	-0.0523211	-0.0523261	-0.0523612	-0.0524193	-0.0524744	-0.0525016	-0.0524952	-0.0524707	-0.0524504	-0.0524451	-0.052452	-0.0524639	-0.0524757	-0.0524881
MAL_AS_Pi4_B2_T2	-0.0531749	-0.0531883	-0.0531952	-0.0531965	-0.0531998	-0.0532094	-0.0532208	-0.0532293	-0.0532404	-0.0532634	-0.0532974	-0.0533302	-0.053347	-0.0533416	-0.0533206	-0.0533046	-0.0533113	-0.0533406	-0.0533771	-0.0534056	-0.0534214	-0.0534256	-0.0534194	-0.0534056	-0.0533922	-0.0533901	-0.053402	-0.0534164	-0.0534173	-0.0534053	-0.0534016	-0.0534286	-0.0534878	-0.0535555	-0.0536051	-0.0536286	-0.0536393	-0.0536495	-0.0536581	-0.0536565	-0.0536411	-0.0536186	-0.0536063	-0.0536209	-0.0536614	-0.053708	-0.0537398	-0.0537528	-0.0537582
MAL_AS_Pi4_B2_T3	-0.0529913	-0.0530222	-0.0530455	-0.0530458	-0.0530304	-0.0530209	-0.053031	-0.0530537	-0.0530748	-0.0530901	-0.0531072	-0.0531334	-0.053167	-0.053199	-0.0532183	-0.0532181	-0.0532028	-0.0531874	-0.0531844	-0.0531918	-0.0531981	-0.0531967	-0.0531944	-0.0532008	-0.0532192	-0.0532449	-0.0532682	-0.0532786	-0.0532718	-0.0532588	-0.0532625	-0.0533002	-0.0533678	-0.0534401	-0.053487	-0.053498	-0.0534909	-0.0534918	-0.0535121	-0.0535439	-0.0535698	-0.0535766	-0.0535632	-0.0535389	-0.0535192	-0.0535214	-0.0535574	-0.0536213	-0.0536868
MAL_AS_Pi4_B3_T1	-0.0619516	-0.0619754	-0.061988	-0.0619908	-0.0619977	-0.0620234	-0.0620679	-0.0621124	-0.0621372	-0.0621396	-0.0621327	-0.0621273	-0.062124	-0.0621203	-0.0621155	-0.06211	-0.062108	-0.0621178	-0.0621399	-0.0621599	-0.0621685	-0.0621841	-0.0622357	-0.062321	-0.0624016	-0.0624464	-0.0624629	-0.0624741	-0.0624861	-0.0624951	-0.0625096	-0.0625418	-0.062586	-0.0626183	-0.0626244	-0.0626191	-0.0626291	-0.0626626	-0.0627037	-0.0627292	-0.062725	-0.0626948	-0.0626603	-0.0626458	-0.0626575	-0.0626869	-0.0627263	-0.0627698	-0.0628044
MAL_AS_Pi4_B3_T2	-0.0625185	-0.0625173	-0.0625024	-0.0624784	-0.062459	-0.0624593	-0.0624819	-0.0625099	-0.0625202	-0.0625087	-0.0624949	-0.0624974	-0.062514	-0.0625281	-0.062532	-0.0625344	-0.0625482	-0.0625791	-0.0626213	-0.062661	-0.0626867	-0.0626985	-0.0627079	-0.0627258	-0.0627572	-0.0628007	-0.0628498	-0.0628948	-0.0629287	-0.0629522	-0.0629703	-0.0629869	-0.0630027	-0.0630131	-0.0630138	-0.0630126	-0.0630257	-0.0630577	-0.0630947	-0.0631216	-0.0631372	-0.0631533	-0.0631806	-0.0632182	-0.063253	-0.063274	-0.0632838	-0.0632901	-0.0632922
MAL_AS_Pi4_B3_T3	-0.0627355	-0.062737	-0.0627509	-0.062771	-0.0627936	-0.0628236	-0.0628606	-0.0628922	-0.0629101	-0.0629226	-0.0629403	-0.0629561	-0.0629482	-0.0629081	-0.0628568	-0.0628285	-0.0628389	-0.0628751	-0.0629138	-0.0629418	-0.0629589	-0.0629711	-0.062982	-0.062992	-0.0629997	-0.0630121	-0.0630415	-0.06309	-0.0631419	-0.0631758	-0.0631868	-0.0631927	-0.0632145	-0.0632564	-0.0633051	-0.0633499	-0.0633908	-0.0634247	-0.0634366	-0.063419	-0.0633842	-0.0633591	-0.0633663	-0.06341	-0.0634726	-0.0635333	-0.0635832	-0.0636216	-0.0636444
MAL_AS_Pi2_B1_T1	-0.0631947	-0.0632382	-0.0632995	-0.0633509	-0.0633805	-0.0634045	-0.0634385	-0.0634727	-0.0634876	-0.0634852	-0.06349	-0.0635252	-0.0635934	-0.0636787	-0.063764	-0.0638442	-0.0639238	-0.064005	-0.0640856	-0.064164	-0.0642436	-0.0643264	-0.0644054	-0.0644686	-0.0645159	-0.0645665	-0.0646416	-0.0647409	-0.0648474	-0.0649443	-0.0650222	-0.0650794	-0.0651273	-0.0651816	-0.0652415	-0.0652872	-0.0653087	-0.0653234	-0.0653596	-0.0654314	-0.0655341	-0.0656521	-0.0657659	-0.0658519	-0.06589	-0.0658788	-0.0658421	-0.0658194	-0.0658537
MAL_AS_Pi2_B1_T2	-0.0599686	-0.0600002	-0.0600269	-0.0600535	-0.0600948	-0.0601615	-0.0602377	-0.0602855	-0.0602848	-0.0602578	-0.0602473	-0.0602765	-0.0603383	-0.0604146	-0.0604919	-0.0605623	-0.060623	-0.0606801	-0.0607469	-0.0608261	-0.0609	-0.0609483	-0.0609746	-0.0610089	-0.0610795	-0.0611873	-0.0613034	-0.0613969	-0.0614662	-0.0615319	-0.061602	-0.0616624	-0.0617057	-0.0617416	-0.0617766	-0.0618046	-0.0618271	-0.0618557	-0.0618892	-0.0619134	-0.0619309	-0.0619692	-0.0620459	-0.0621385	-0.0622035	-0.0622182	-0.0621935	-0.0621679	-0.062197
MAL_AS_Pi2_B1_T3	-0.0459243	-0.045966	-0.046018	-0.0460763	-0.0461482	-0.0462401	-0.0463293	-0.0463736	-0.0463599	-0.0463221	-0.046305	-0.0463275	-0.0463843	-0.0464633	-0.046553	-0.0466436	-0.0467314	-0.0468249	-0.0469359	-0.0470623	-0.0471809	-0.047265	-0.047307	-0.0473236	-0.047343	-0.0473892	-0.0474646	-0.0475516	-0.0476394	-0.0477344	-0.0478358	-0.0479243	-0.0479939	-0.0480625	-0.048138	-0.0481987	-0.0482261	-0.0482323	-0.0482369	-0.0482508	-0.0482924	-0.0483861	-0.0485176	-0.0486214	-0.0486393	-0.0485721	-0.0484657	-0.0483821	-0.0483935
MAL_AS_Pi2_B2_T1	-0.057243	-0.0572693	-0.0572882	-0.0573028	-0.0573143	-0.0573269	-0.0573443	-0.0573656	-0.0573837	-0.057391	-0.057391	-0.0573994	-0.0574263	-0.057463	-0.0574957	-0.0575265	-0.0575693	-0.0576301	-0.057699	-0.0577607	-0.0578081	-0.0578454	-0.0578783	-0.0579055	-0.0579236	-0.0579371	-0.0579563	-0.0579875	-0.0580317	-0.0580865	-0.0581435	-0.0581944	-0.05824	-0.0582861	-0.0583329	-0.0583788	-0.05843	-0.0584883	-0.058542	-0.0585821	-0.0586192	-0.0586661	-0.0587138	-0.058741	-0.0587426	-0.0587365	-0.0587448	-0.0587794	-0.0588402
MAL_AS_Pi2_B2_T2	-0.0501116	-0.0501731	-0.0502106	-0.0502404	-0.0502866	-0.0503551	-0.0504237	-0.0504629	-0.0504674	-0.050459	-0.0504589	-0.0504703	-0.0504865	-0.0505103	-0.0505535	-0.050623	-0.0507133	-0.050812	-0.0509066	-0.0509889	-0.0510558	-0.0511101	-0.0511558	-0.051195	-0.0512332	-0.0512814	-0.0513455	-0.0514153	-0.0514736	-0.0515186	-0.0515678	-0.0516381	-0.051726	-0.0518072	-0.0518572	-0.0518793	-0.0519018	-0.0519456	-0.0520039	-0.0520557	-0.0520896	-0.0521147	-0.0521491	-0.0522027	-0.0522666	-0.0523254	-0.0523702	-0.0524026	-0.0524287
MAL_AS_Pi2_B2_T3	-0.0403579	-0.0404039	-0.0404464	-0.0404955	-0.0405489	-0.0405879	-0.0405984	-0.0405866	-0.0405764	-0.0405866	-0.0406141	-0.0406443	-0.040677	-0.0407288	-0.0408074	-0.0408968	-0.0409749	-0.0410394	-0.0411011	-0.0411645	-0.0412244	-0.0412813	-0.0413452	-0.0414221	-0.0415	-0.0415586	-0.0415915	-0.0416153	-0.041655	-0.0417197	-0.0417982	-0.0418745	-0.0419431	-0.0420057	-0.0420637	-0.0421188	-0.0421754	-0.0422337	-0.0422876	-0.0423338	-0.0423805	-0.042439	-0.0425079	-0.0425713	-0.0426149	-0.0426434	-0.0426754	-0.0427259	-0.0427996
MAL_AS_Pi2_B3_T1	-0.0419856	-0.0420067	-0.0420437	-0.042077	-0.0420892	-0.0420779	-0.0420588	-0.0420528	-0.0420674	-0.0420927	-0.0421153	-0.0421306	-0.0421392	-0.0421423	-0.0421414	-0.0421396	-0.0421405	-0.0421453	-0.0421531	-0.0421574	-0.0421517	-0.0421386	-0.042133	-0.0421472	-0.0421791	-0.0422155	-0.0422463	-0.0422718	-0.0422982	-0.0423277	-0.0423543	-0.0423673	-0.0423626	-0.0423505	-0.0423539	-0.0423901	-0.0424494	-0.0424991	-0.0425156	-0.0425074	-0.0425013	-0.0425101	-0.0425227	-0.0425275	-0.0425284	-0.0425332	-0.0425422	-0.0425553	-0.0425803
MAL_AS_Pi2_B3_T2	-0.0427418	-0.0427524	-0.0427635	-0.0427717	-0.0427747	-0.0427724	-0.0427634	-0.0427468	-0.0427284	-0.0427204	-0.0427304	-0.0427557	-0.0427848	-0.0428064	-0.0428167	-0.0428191	-0.0428166	-0.0428081	-0.0427956	-0.0427897	-0.0428011	-0.0428294	-0.0428667	-0.042906	-0.0429437	-0.0429737	-0.0429894	-0.0429895	-0.0429806	-0.0429708	-0.0429685	-0.0429821	-0.0430126	-0.0430482	-0.0430726	-0.0430812	-0.043084	-0.0430885	-0.0430929	-0.0430954	-0.0430968	-0.0430921	-0.0430733	-0.0430477	-0.0430372	-0.0430567	-0.0430972	-0.043133	-0.0431459
MAL_AS_Pi2_B3_T3	-0.0375573	-0.0375981	-0.0376353	-0.0376625	-0.0376867	-0.0377185	-0.0377564	-0.0377881	-0.0378025	-0.0377963	-0.0377713	-0.0377338	-0.0376997	-0.0376872	-0.037697	-0.0377105	-0.037714	-0.037714	-0.0377241	-0.0377428	-0.0377536	-0.037748	-0.0377379	-0.0377428	-0.0377705	-0.0378091	-0.0378383	-0.0378441	-0.0378279	-0.0378069	-0.0378044	-0.0378307	-0.0378738	-0.0379109	-0.0379299	-0.0379354	-0.0379366	-0.0379363	-0.0379319	-0.0379218	-0.0379089	-0.0379035	-0.0379185	-0.037953	-0.0379916	-0.0380239	-0.0380523	-0.0380811	-0.0381047
MAL_AS_Pi1_B1_T1	0.0895254	0.0894653	0.0893873	0.089297	0.0892005	0.0890982	0.0890018	0.0889296	0.088878	0.0888203	0.0887382	0.0886392	0.0885406	0.0884582	0.0884015	0.0883656	0.088326	0.0882566	0.0881516	0.088031	0.0879214	0.087829	0.0877337	0.0876162	0.0874827	0.0873574	0.0872546	0.0871643	0.087071	0.0869787	0.0869035	0.08684	0.0867536	0.0866254	0.0864864	0.0863819	0.0863095	0.0862352	0.0861489	0.0860605	0.0859616	0.0858309	0.0856747	0.0855332	0.0854397	0.085395	0.0853777	0.0853555	0.0852817
MAL_AS_Pi1_B1_T2	0.0956542	0.095574	0.095495	0.0954202	0.0953255	0.0951903	0.095038	0.0949208	0.0948628	0.0948405	0.0948195	0.094785	0.0947349	0.0946664	0.0945781	0.0944778	0.0943782	0.0942853	0.0941901	0.0940797	0.0939564	0.0938389	0.0937415	0.0936648	0.0936016	0.0935405	0.0934684	0.0933775	0.0932699	0.0931544	0.093039	0.0929219	0.0927885	0.0926311	0.0924752	0.0923648	0.0923088	0.092272	0.0922177	0.0921345	0.0920233	0.0918826	0.0917215	0.0915735	0.0914811	0.0914608	0.0914874	0.0915026	0.0914355
MAL_AS_Pi1_B1_T3	0.107325	0.107296	0.107234	0.107131	0.106998	0.106852	0.106713	0.106603	0.106525	0.106457	0.106384	0.106311	0.10625	0.10619	0.106116	0.10603	0.105953	0.105896	0.105838	0.105754	0.105641	0.105523	0.105416	0.105314	0.105198	0.105056	0.104906	0.104773	0.104665	0.10456	0.104442	0.104314	0.104176	0.104025	0.103879	0.103777	0.103722	0.103678	0.103615	0.103523	0.103402	0.103244	0.103069	0.102923	0.102839	0.102814	0.102824	0.102828	0.102763
MAL_AS_Pi1_B2_T1	0.154658	0.154604	0.154561	0.154508	0.154427	0.154313	0.154185	0.154079	0.154016	0.15398	0.153937	0.153877	0.153812	0.153748	0.153668	0.153559	0.153431	0.153305	0.153191	0.153086	0.15298	0.152865	0.152749	0.152652	0.152584	0.152523	0.15244	0.152339	0.152245	0.152163	0.15206	0.151912	0.151744	0.15162	0.151565	0.151526	0.151432	0.151277	0.151107	0.150956	0.150831	0.150739	0.150686	0.150634	0.150525	0.150329	0.150075	0.149832	0.14968
MAL_AS_Pi1_B2_T2	0.0870133	0.0869625	0.0869051	0.0868362	0.0867617	0.0866851	0.0866036	0.0865162	0.0864278	0.0863442	0.0862645	0.0861845	0.0861085	0.0860503	0.0860117	0.0859683	0.0858915	0.0857809	0.085664	0.0855647	0.0854825	0.0854029	0.0853174	0.0852294	0.0851461	0.0850667	0.0849829	0.0848915	0.0848015	0.0847212	0.0846425	0.0845466	0.0844287	0.0843114	0.0842261	0.0841731	0.0841167	0.0840253	0.0839001	0.0837631	0.0836314	0.0835155	0.0834248	0.0833596	0.0833003	0.0832179	0.0830965	0.0829493	0.0828166
MAL_AS_Pi1_B2_T3	0.162711	0.162598	0.162505	0.162427	0.162353	0.162262	0.162152	0.162043	0.161956	0.161893	0.161842	0.161785	0.161702	0.161583	0.161441	0.161306	0.161189	0.161082	0.160981	0.160893	0.160819	0.160743	0.160647	0.160528	0.160398	0.160268	0.16014	0.16001	0.159882	0.159758	0.159626	0.159468	0.159293	0.159132	0.159007	0.158901	0.158785	0.158652	0.158518	0.158395	0.158286	0.158193	0.158109	0.158006	0.157852	0.15764	0.157395	0.157158	0.156977
MAL_AS_Pi1_B3_T1	0.118657	0.118564	0.118454	0.118348	0.118269	0.118216	0.118161	0.118084	0.117987	0.11788	0.117768	0.117649	0.117521	0.117396	0.11728	0.117166	0.117042	0.116905	0.116764	0.116627	0.116492	0.11635	0.1162	0.116047	0.115906	0.115783	0.115675	0.115579	0.115491	0.115394	0.115259	0.11507	0.114853	0.114658	0.114513	0.114396	0.114267	0.114119	0.11397	0.11383	0.113699	0.113584	0.113494	0.1134	0.113252	0.113026	0.112748	0.112493	0.112345
MAL_AS_Pi1_B3_T2	0.0702534	0.070181	0.0701053	0.0700244	0.0699379	0.0698482	0.0697589	0.0696762	0.0696084	0.0695564	0.0695067	0.0694389	0.0693436	0.0692281	0.0691041	0.0689739	0.068838	0.0687114	0.0686168	0.0685548	0.068489	0.0683776	0.0682186	0.0680504	0.0679066	0.0677851	0.067666	0.0675456	0.0674369	0.0673421	0.0672429	0.0671174	0.0669635	0.0668008	0.0666533	0.0665256	0.0664029	0.0662757	0.066147	0.066023	0.0659112	0.0658191	0.0657355	0.0656289	0.0654797	0.0652974	0.0651049	0.0649252	0.0647824
MAL_AS_Pi1_B3_T3	0.0633115	0.0632316	0.0631735	0.0631176	0.0630388	0.0629256	0.0627929	0.0626759	0.0626033	0.062578	0.0625758	0.0625592	0.0624957	0.0623813	0.0622428	0.062113	0.0620053	0.0619146	0.0618319	0.0617498	0.0616604	0.0615568	0.061439	0.0613123	0.0611801	0.0610415	0.0609007	0.0607694	0.0606575	0.0605652	0.0604822	0.0603875	0.0602616	0.0601108	0.0599704	0.059863	0.0597651	0.059642	0.0594914	0.0593431	0.059229	0.0591616	0.0591204	0.0590589	0.0589404	0.0587641	0.0585523	0.0583324	0.0581314
MAL_AS_Pi0.5_B1_T1	-0.00181098	-0.00181124	-0.00182505	-0.00185671	-0.00190955	-0.00198742	-0.00208517	-0.00218007	-0.00224775	-0.00228581	-0.00231007	-0.00233026	-0.00233875	-0.00232763	-0.00231064	-0.00231867	-0.00237196	-0.0024633	-0.00256774	-0.00266176	-0.00273348	-0.00278642	-0.00283662	-0.0028988	-0.00297424	-0.00305506	-0.00313839	-0.0032235	-0.00330335	-0.00336829	-0.00342068	-0.00347338	-0.00353388	-0.00359678	-0.00365562	-0.00371475	-0.00378163	-0.00385266	-0.00392085	-0.00399283	-0.00408141	-0.00418202	-0.00426965	-0.00432198	-0.00433957	-0.00434269	-0.00436048	-0.00442126	-0.00453855
MAL_AS_Pi0.5_B1_T2	0.00847005	0.00840628	0.00834234	0.00827909	0.00822416	0.00818259	0.00815307	0.00813524	0.00813118	0.00813421	0.0081258	0.00808822	0.00802609	0.00796523	0.00792576	0.00789727	0.00785014	0.00776722	0.00765803	0.00755042	0.00746861	0.007414	0.00736471	0.00730026	0.007226	0.00716563	0.00712942	0.007099	0.00704832	0.00697535	0.00690557	0.00685633	0.00681131	0.00674274	0.0066516	0.00656731	0.00650474	0.00645201	0.00639873	0.0063494	0.00630538	0.00625211	0.00617318	0.00607097	0.00596872	0.00589149	0.00585013	0.00583408	0.00581073
MAL_AS_Pi0.5_B1_T3	0.0137775	0.0137551	0.0137044	0.0136436	0.0135895	0.0135387	0.0134825	0.0134311	0.0133997	0.0133851	0.0133681	0.0133363	0.0132864	0.0132201	0.0131508	0.0131021	0.0130858	0.0130861	0.0130709	0.0130189	0.0129329	0.0128323	0.0127378	0.0126584	0.012586	0.0125051	0.0124139	0.0123296	0.0122655	0.0122176	0.012181	0.0121548	0.0121263	0.0120703	0.0119778	0.0118711	0.0117759	0.011699	0.0116378	0.0115833	0.0115145	0.0114153	0.0113013	0.0112154	0.0111849	0.0111997	0.0112296	0.0112435	0.0112059
MAL_AS_Pi0.5_B2_T1	0.0142751	0.0142229	0.0141723	0.0141204	0.0140645	0.0140029	0.0139367	0.0138728	0.0138212	0.0137875	0.0137588	0.0137089	0.0136288	0.0135435	0.0134829	0.0134432	0.0133954	0.0133237	0.0132371	0.0131473	0.0130524	0.0129425	0.0128142	0.0126776	0.0125502	0.0124434	0.0123582	0.0122934	0.0122453	0.0122004	0.0121358	0.012036	0.0119075	0.0117789	0.0116811	0.0116181	0.0115633	0.0114925	0.0114048	0.0113115	0.011221	0.0111348	0.0110431	0.0109319	0.0107989	0.010655	0.0105122	0.0103854	0.010295
MAL_AS_Pi0.5_B2_T2	0.0239176	0.0238457	0.0237687	0.0237047	0.0236483	0.0235849	0.0235164	0.0234625	0.0234315	0.0234033	0.023347	0.0232511	0.0231312	0.0230183	0.0229336	0.0228767	0.0228326	0.0227867	0.0227294	0.0226588	0.0225845	0.0225175	0.0224536	0.0223756	0.0222723	0.0221481	0.0220179	0.0219002	0.0218059	0.0217309	0.0216578	0.0215719	0.0214735	0.0213768	0.0212957	0.0212236	0.0211358	0.0210187	0.0208875	0.0207677	0.0206705	0.020587	0.0205006	0.0204004	0.0202872	0.0201653	0.0200357	0.0199057	0.0197944
MAL_AS_Pi0.5_B2_T3	0.0105092	0.0104696	0.0104425	0.0104241	0.0103994	0.0103557	0.0103014	0.0102585	0.0102326	0.010204	0.0101517	0.0100758	0.0099925	0.00991691	0.0098519	0.00978687	0.00970824	0.00961309	0.00951007	0.00941369	0.00933772	0.00928747	0.00925315	0.00921671	0.00916613	0.00909922	0.00901842	0.00892931	0.00884189	0.00876166	0.0086805	0.00858177	0.00845706	0.00831819	0.00819032	0.00809207	0.00802284	0.0079718	0.00792613	0.00786914	0.00778535	0.00767241	0.00754889	0.00744307	0.00736734	0.00730292	0.0072189	0.00710789	0.00699876
MAL_AS_Pi0.5_B3_T1	-0.00760734	-0.00767246	-0.00775144	-0.00782986	-0.00790927	-0.00800046	-0.00809992	-0.00818696	-0.00824655	-0.00827967	-0.00828891	-0.00827535	-0.00825056	-0.00824208	-0.00827606	-0.00835946	-0.00848112	-0.00862224	-0.00876286	-0.00888654	-0.00898828	-0.00907909	-0.0091707	-0.00925702	-0.00932492	-0.0093796	-0.0094412	-0.00951961	-0.00961336	-0.00972581	-0.00986151	-0.010013	-0.0101625	-0.0102893	-0.0103746	-0.010418	-0.0104452	-0.0104887	-0.0105658	-0.0106756	-0.0108018	-0.010922	-0.0110234	-0.0111109	-0.0111934	-0.0112758	-0.0113664	-0.0114736	-0.0115938
MAL_AS_Pi0.5_B3_T2	-0.0065996	-0.00667863	-0.00675173	-0.00680709	-0.00684949	-0.00688944	-0.00693122	-0.0069782	-0.00703841	-0.00710927	-0.00717262	-0.00721942	-0.00726794	-0.00734384	-0.00745307	-0.00758262	-0.00771442	-0.0078328	-0.00792635	-0.00799081	-0.00803132	-0.00806511	-0.00811674	-0.00819971	-0.00830552	-0.00841593	-0.00852006	-0.00861712	-0.00870755	-0.00879117	-0.0088699	-0.00895339	-0.00905334	-0.00916817	-0.0092779	-0.00936987	-0.00945706	-0.00955542	-0.00965928	-0.00975487	-0.00984309	-0.00993889	-0.0100558	-0.0101937	-0.0103405	-0.010488	-0.0106405	-0.0107957	-0.0109288
MAL_AS_Pi0.5_B3_T3	-0.00360633	-0.003634	-0.00367107	-0.00370479	-0.00372338	-0.0037357	-0.00376495	-0.00382751	-0.00392064	-0.00402622	-0.00412413	-0.0042051	-0.00427036	-0.00432516	-0.0043755	-0.00443274	-0.00451089	-0.00461335	-0.00472664	-0.00483018	-0.00491542	-0.00499818	-0.00509551	-0.00519866	-0.00528301	-0.0053477	-0.0054176	-0.0055037	-0.00559059	-0.00566623	-0.00573674	-0.00581113	-0.00589014	-0.00597252	-0.00606009	-0.00615616	-0.00626109	-0.00636967	-0.00647517	-0.0065787	-0.0066849	-0.00679062	-0.00689026	-0.00698987	-0.00709974	-0.00721743	-0.00732944	-0.00742711	-0.00751938
MAL_AS_Pi0.25_B1_T1	0.0632991	0.0632384	0.0631785	0.0631353	0.0630962	0.0630355	0.0629532	0.0628811	0.0628455	0.0628361	0.0628183	0.0627644	0.0626717	0.0625602	0.0624581	0.0623785	0.0623115	0.0622397	0.0621559	0.0620632	0.0619657	0.0618641	0.0617596	0.0616586	0.0615696	0.0614941	0.061422	0.0613365	0.0612245	0.0610922	0.0609639	0.0608567	0.060756	0.0606374	0.0605071	0.0603981	0.0603235	0.0602645	0.0602029	0.0601337	0.0600469	0.0599271	0.0597806	0.0596479	0.0595702	0.0595515	0.0595586	0.0595416	0.0594521
MAL_AS_Pi0.25_B1_T2	0.0671023	0.0670428	0.0670014	0.0669712	0.0669256	0.0668471	0.0667505	0.0666701	0.0666255	0.066612	0.0666162	0.0666228	0.0666076	0.0665455	0.066437	0.0663127	0.0662032	0.06611	0.0660138	0.0659037	0.0657939	0.0657075	0.0656505	0.0656041	0.0655377	0.0654325	0.0652976	0.0651592	0.0650318	0.0649168	0.0648239	0.0647643	0.064721	0.0646544	0.0645483	0.0644274	0.0643183	0.0642223	0.0641358	0.0640588	0.0639745	0.0638528	0.0636963	0.0635639	0.0635191	0.0635642	0.0636372	0.0636548	0.0635461
MAL_AS_Pi0.25_B1_T3	0.0855473	0.0855061	0.0854622	0.0853932	0.0853007	0.085201	0.0851141	0.0850527	0.0850126	0.0849747	0.0849187	0.0848379	0.0847426	0.0846511	0.0845714	0.0844942	0.0844126	0.0843338	0.0842645	0.0841976	0.0841243	0.0840494	0.0839791	0.0839061	0.0838149	0.0836973	0.0835623	0.0834306	0.0833136	0.0832065	0.0831031	0.0830007	0.0828894	0.0827567	0.0826159	0.0825024	0.0824328	0.0823918	0.0823601	0.0823251	0.0822678	0.0821651	0.0820144	0.0818451	0.0816984	0.0816031	0.0815655	0.0815633	0.0815363
MAL_AS_Pi0.25_B2_T1	0.0149818	0.0149118	0.0148418	0.0147601	0.0146806	0.0146267	0.0146104	0.0146262	0.0146515	0.0146565	0.0146237	0.014558	0.0144759	0.0143892	0.0142994	0.0142041	0.0141066	0.014017	0.0139405	0.0138734	0.0138111	0.0137504	0.0136845	0.013606	0.0135192	0.0134382	0.0133722	0.0133176	0.0132642	0.0132021	0.013123	0.0130243	0.0129118	0.0127981	0.0126952	0.0126047	0.0125198	0.0124372	0.0123581	0.0122798	0.0121993	0.0121201	0.0120479	0.0119802	0.0119072	0.01182	0.0117122	0.0115867	0.0114594
MAL_AS_Pi0.25_B2_T2	0.00911162	0.00902442	0.00895074	0.0089031	0.00887502	0.00884294	0.00879225	0.00873731	0.00870464	0.00869788	0.00869476	0.00867588	0.0086435	0.00860701	0.0085612	0.00849164	0.00839411	0.00827925	0.00816199	0.00805543	0.00797116	0.00791029	0.0078557	0.00778343	0.00768872	0.00759404	0.00752532	0.00748023	0.00742682	0.00733851	0.00722321	0.007111	0.00702246	0.0069592	0.00690859	0.00684797	0.00675873	0.00664511	0.00653055	0.00643378	0.00635355	0.00627459	0.00618208	0.00607581	0.00597168	0.0058818	0.00579892	0.00571265	0.00563135
MAL_AS_Pi0.25_B2_T3	0.0111425	0.0110489	0.0109835	0.0109468	0.0109245	0.0108913	0.0108339	0.0107663	0.0107143	0.0106853	0.0106615	0.0106191	0.010553	0.0104759	0.0103973	0.0103123	0.0102141	0.0101103	0.0100207	0.00996172	0.00992917	0.00989766	0.00983831	0.00974477	0.00963553	0.00953457	0.00945554	0.00939959	0.00935378	0.00929319	0.00919807	0.00907105	0.00893441	0.00881507	0.00872967	0.00867218	0.00862222	0.00856511	0.00849288	0.00839459	0.0082703	0.00815017	0.00807313	0.00804167	0.00801659	0.00795777	0.00785124	0.0077127	0.00757486
MAL_AS_Pi0.25_B3_T1	0.0275955	0.0275662	0.0275263	0.0274695	0.0273879	0.0272859	0.0271939	0.0271466	0.0271449	0.0271518	0.0271289	0.027068	0.0269871	0.026904	0.0268246	0.0267482	0.0266764	0.0266113	0.0265484	0.0264796	0.0263989	0.0263026	0.0261926	0.026082	0.0259925	0.0259301	0.025877	0.0258123	0.0257328	0.0256472	0.0255585	0.0254585	0.0253434	0.0252255	0.0251233	0.0250384	0.0249543	0.0248619	0.0247654	0.024668	0.0245708	0.0244848	0.0244206	0.0243659	0.0242953	0.0241977	0.0240827	0.0239683	0.0238681
MAL_AS_Pi0.25_B3_T2	0.031889	0.0318521	0.0318262	0.0317933	0.0317326	0.0316317	0.0315008	0.0313715	0.0312779	0.0312315	0.0312124	0.0311855	0.031132	0.0310658	0.0310095	0.0309639	0.0309143	0.0308575	0.0308	0.0307383	0.0306629	0.0305751	0.0304876	0.0304059	0.0303255	0.0302414	0.0301518	0.0300537	0.0299469	0.0298397	0.0297449	0.0296648	0.0295898	0.029511	0.029425	0.0293292	0.0292229	0.029115	0.0290204	0.0289459	0.02889	0.0288468	0.0288004	0.0287263	0.0286121	0.0284687	0.0283164	0.0281718	0.028049
MAL_AS_Pi0.25_B3_T3	0.0230263	0.0229355	0.022836	0.0227395	0.022655	0.0225891	0.0225474	0.0225274	0.0225142	0.0224877	0.02244	0.0223776	0.0223094	0.0222372	0.0221624	0.0220901	0.0220246	0.0219595	0.0218796	0.0217788	0.0216691	0.0215677	0.0214802	0.0213979	0.0213081	0.0212049	0.0210964	0.021003	0.0209398	0.0209027	0.0208741	0.0208333	0.0207637	0.0206624	0.0205473	0.0204425	0.0203548	0.0202732	0.0201858	0.0200844	0.0199692	0.0198542	0.0197624	0.0197032	0.0196614	0.0196057	0.0195099	0.0193739	0.019233
RST_YE_Pi8_B1_T1	0.191139	0.191022	0.190906	0.190783	0.190657	0.19054	0.190443	0.190366	0.190303	0.190243	0.190174	0.19009	0.19	0.189907	0.189795	0.18964	0.189446	0.189249	0.189092	0.188983	0.188891	0.18877	0.188596	0.188388	0.188188	0.188026	0.187892	0.187754	0.187585	0.18739	0.187194	0.187023	0.186882	0.186761	0.186643	0.186514	0.186364	0.186197	0.18603	0.185872	0.185722	0.185572	0.185411	0.185236	0.18506	0.184896	0.184741	0.184579	0.184417
RST_YE_Pi8_B1_T2	0.219757	0.21967	0.219581	0.219501	0.219417	0.219298	0.21914	0.218977	0.218833	0.218695	0.218545	0.218383	0.218222	0.218069	0.217925	0.217787	0.21765	0.217506	0.217355	0.217211	0.217078	0.216936	0.216742	0.21649	0.216233	0.216038	0.215908	0.215788	0.215641	0.215481	0.215323	0.215155	0.214972	0.214798	0.214647	0.214494	0.214306	0.214094	0.213895	0.213726	0.213569	0.213404	0.21322	0.213007	0.212763	0.212504	0.212243	0.212002	0.211824
RST_YE_Pi8_B1_T3	0.224245	0.224032	0.223859	0.223733	0.223629	0.223516	0.22338	0.223231	0.223095	0.222982	0.222892	0.222813	0.222732	0.22263	0.222491	0.222317	0.22213	0.221954	0.221795	0.22165	0.221523	0.22142	0.221316	0.221174	0.220988	0.220788	0.220616	0.220481	0.220358	0.220209	0.220018	0.219798	0.219572	0.219358	0.219163	0.218988	0.218826	0.218664	0.218494	0.218307	0.218113	0.21794	0.217806	0.217686	0.217533	0.217312	0.21702	0.21669	0.2164
RST_YE_Pi8_B2_T1	-0.0373545	-0.0373519	-0.03735	-0.037342	-0.0373417	-0.0373716	-0.0374271	-0.037475	-0.0374907	-0.0374857	-0.0374909	-0.0375216	-0.0375664	-0.0376034	-0.0376233	-0.0376343	-0.0376461	-0.0376561	-0.0376535	-0.0376333	-0.0376064	-0.0375949	-0.0376172	-0.0376687	-0.0377232	-0.037758	-0.0377758	-0.0377936	-0.0378173	-0.0378402	-0.0378605	-0.037889	-0.0379337	-0.0379883	-0.0380417	-0.0380901	-0.0381323	-0.0381578	-0.038156	-0.0381372	-0.0381258	-0.0381313	-0.0381442	-0.0381559	-0.0381686	-0.038185	-0.0382043	-0.0382284	-0.0382633
RST_YE_Pi8_B2_T2	-0.036551	-0.0365798	-0.0365974	-0.0366	-0.0365952	-0.0365978	-0.0366169	-0.0366506	-0.0366931	-0.0367354	-0.0367617	-0.0367553	-0.0367202	-0.0366835	-0.0366759	-0.0367062	-0.0367574	-0.0368011	-0.0368195	-0.0368168	-0.0368131	-0.036825	-0.0368521	-0.0368808	-0.0369	-0.0369109	-0.0369229	-0.036941	-0.0369606	-0.0369801	-0.0370083	-0.0370573	-0.0371228	-0.037178	-0.0371954	-0.0371819	-0.0371765	-0.0372073	-0.0372644	-0.0373136	-0.037327	-0.0373051	-0.0372797	-0.0372876	-0.0373349	-0.037397	-0.0374476	-0.0374744	-0.0374782
RST_YE_Pi8_B2_T3	-0.0398155	-0.039812	-0.0398038	-0.0398044	-0.0398269	-0.0398714	-0.0399185	-0.0399407	-0.0399298	-0.0399021	-0.0398804	-0.0398762	-0.0398885	-0.0399112	-0.0399391	-0.0399705	-0.0400044	-0.0400346	-0.0400547	-0.0400659	-0.0400738	-0.0400802	-0.0400828	-0.0400814	-0.0400809	-0.040091	-0.0401225	-0.0401778	-0.0402407	-0.0402835	-0.0402911	-0.0402783	-0.0402726	-0.0402863	-0.0403118	-0.0403377	-0.0403637	-0.0403922	-0.0404215	-0.0404475	-0.0404696	-0.0404917	-0.0405203	-0.0405563	-0.0405907	-0.0406128	-0.0406227	-0.0406281	-0.0406357
RST_YE_Pi8_B3_T1	-0.0161526	-0.0161748	-0.0161873	-0.0161983	-0.0162142	-0.01624	-0.0162759	-0.0163133	-0.0163448	-0.0163747	-0.0164123	-0.0164568	-0.0164968	-0.016524	-0.0165438	-0.0165697	-0.0166069	-0.0166463	-0.0166725	-0.016682	-0.0166889	-0.016712	-0.0167549	-0.0168035	-0.0168431	-0.0168734	-0.0169028	-0.0169362	-0.0169758	-0.0170251	-0.0170838	-0.0171441	-0.0171968	-0.0172369	-0.0172683	-0.0173081	-0.0173731	-0.0174555	-0.0175247	-0.0175584	-0.0175641	-0.0175671	-0.0175892	-0.0176365	-0.0176977	-0.0177559	-0.0178017	-0.0178354	-0.0178585
RST_YE_Pi8_B3_T2	-0.0010513	-0.0010762	-0.00110956	-0.00114271	-0.00116718	-0.00118458	-0.0011994	-0.0012154	-0.00124153	-0.00128427	-0.00133186	-0.00136236	-0.0013701	-0.00137583	-0.00140484	-0.00145814	-0.00151247	-0.00154647	-0.00156065	-0.00157303	-0.00160146	-0.00165149	-0.00171461	-0.00177329	-0.00181526	-0.00184727	-0.00188671	-0.00194094	-0.00200376	-0.00206853	-0.00213237	-0.00219326	-0.00224806	-0.00229205	-0.00231955	-0.00233808	-0.00237629	-0.0024599	-0.00257952	-0.00269191	-0.0027539	-0.00275812	-0.00273739	-0.00273724	-0.00277947	-0.00285678	-0.00294812	-0.00302632	-0.0030621
RST_YE_Pi8_B3_T3	-0.000702908	-0.000781209	-0.000833194	-0.000840325	-0.000819191	-0.00080684	-0.000831179	-0.000894474	-0.000979094	-0.00106189	-0.00112071	-0.00114043	-0.00112479	-0.00109938	-0.00109293	-0.00111317	-0.0011518	-0.00120776	-0.00129155	-0.00140215	-0.00151097	-0.00158433	-0.00161409	-0.00162049	-0.00163049	-0.00165984	-0.00170517	-0.00175194	-0.00179252	-0.00183882	-0.00190893	-0.00200288	-0.00209687	-0.00216245	-0.0021928	-0.00221149	-0.00224508	-0.002294	-0.00234483	-0.0023939	-0.00244338	-0.00248569	-0.00251375	-0.00253861	-0.00258024	-0.00264426	-0.00272278	-0.00280329	-0.00286861
RST_YE_Pi4_B1_T1	-0.0161526	-0.0161748	-0.0161873	-0.0161983	-0.0162142	-0.01624	-0.0162759	-0.0163133	-0.0163448	-0.0163747	-0.0164123	-0.0164568	-0.0164968	-0.016524	-0.0165438	-0.0165697	-0.0166069	-0.0166463	-0.0166725	-0.016682	-0.0166889	-0.016712	-0.0167549	-0.0168035	-0.0168431	-0.0168734	-0.0169028	-0.0169362	-0.0169758	-0.0170251	-0.0170838	-0.0171441	-0.0171968	-0.0172369	-0.0172683	-0.0173081	-0.0173731	-0.0174555	-0.0175247	-0.0175584	-0.0175641	-0.0175671	-0.0175892	-0.0176365	-0.0176977	-0.0177559	-0.0178017	-0.0178354	-0.0178585
RST_YE_Pi4_B1_T2	-0.0010513	-0.0010762	-0.00110956	-0.00114271	-0.00116718	-0.00118458	-0.0011994	-0.0012154	-0.00124153	-0.00128427	-0.00133186	-0.00136236	-0.0013701	-0.00137583	-0.00140484	-0.00145814	-0.00151247	-0.00154647	-0.00156065	-0.00157303	-0.00160146	-0.00165149	-0.00171461	-0.00177329	-0.00181526	-0.00184727	-0.00188671	-0.00194094	-0.00200376	-0.00206853	-0.00213237	-0.00219326	-0.00224806	-0.00229205	-0.00231955	-0.00233808	-0.00237629	-0.0024599	-0.00257952	-0.00269191	-0.0027539	-0.00275812	-0.00273739	-0.00273724	-0.00277947	-0.00285678	-0.00294812	-0.00302632	-0.0030621
RST_YE_Pi4_B1_T3	-0.000702908	-0.000781209	-0.000833194	-0.000840325	-0.000819191	-0.00080684	-0.000831179	-0.000894474	-0.000979094	-0.00106189	-0.00112071	-0.00114043	-0.00112479	-0.00109938	-0.00109293	-0.00111317	-0.0011518	-0.00120776	-0.00129155	-0.00140215	-0.00151097	-0.00158433	-0.00161409	-0.00162049	-0.00163049	-0.00165984	-0.00170517	-0.00175194	-0.00179252	-0.00183882	-0.00190893	-0.00200288	-0.00209687	-0.00216245	-0.0021928	-0.00221149	-0.00224508	-0.002294	-0.00234483	-0.0023939	-0.00244338	-0.00248569	-0.00251375	-0.00253861	-0.00258024	-0.00264426	-0.00272278	-0.00280329	-0.00286861
RST_YE_Pi4_B2_T1	0.0344261	0.0343888	0.0343486	0.0343019	0.0342414	0.0341586	0.0340576	0.0339573	0.0338742	0.0338097	0.0337557	0.0337055	0.0336627	0.0336318	0.0336011	0.0335434	0.0334452	0.0333302	0.0332371	0.0331788	0.0331294	0.0330524	0.0329386	0.0328138	0.0327107	0.0326341	0.0325645	0.032494	0.0324354	0.0323855	0.0323048	0.0321594	0.031974	0.0318194	0.0317405	0.0317041	0.0316434	0.0315358	0.0314039	0.0312711	0.0311553	0.0310803	0.0310464	0.0310039	0.0308942	0.0307037	0.0304672	0.0302503	0.0301358
RST_YE_Pi4_B2_T2	0.0321272	0.0321062	0.0320592	0.0320022	0.0319448	0.0318818	0.0318121	0.0317494	0.0317058	0.0316763	0.0316486	0.0316168	0.0315783	0.0315244	0.0314445	0.0313373	0.0312149	0.031097	0.030999	0.0309212	0.0308504	0.0307709	0.0306797	0.030589	0.0305121	0.0304443	0.0303654	0.0302665	0.0301591	0.0300475	0.0299127	0.0297459	0.0295865	0.0294986	0.029497	0.0295113	0.0294585	0.0293284	0.029174	0.0290483	0.0289753	0.0289504	0.0289368	0.0288764	0.0287332	0.0285178	0.028273	0.0280597	0.0279504
RST_YE_Pi4_B2_T3	0.0378386	0.0377496	0.0376664	0.0375905	0.0375127	0.0374285	0.0373543	0.0373118	0.0372977	0.0372845	0.0372535	0.0372101	0.0371604	0.0370908	0.0369844	0.0368468	0.0367046	0.0365795	0.0364738	0.0363823	0.0363031	0.0362308	0.0361469	0.0360381	0.0359177	0.0358135	0.035735	0.035668	0.0355995	0.0355285	0.0354494	0.0353446	0.0352095	0.0350682	0.0349506	0.0348546	0.0347569	0.0346505	0.0345448	0.0344431	0.0343488	0.0342766	0.0342242	0.034149	0.0340039	0.0337824	0.0335207	0.0332837	0.0331526
RST_YE_Pi4_B3_T1	0.178958	0.17886	0.178771	0.178671	0.178549	0.178411	0.178283	0.178193	0.178146	0.178106	0.178041	0.177942	0.177825	0.177691	0.17753	0.177346	0.177164	0.177007	0.176869	0.176729	0.176579	0.176427	0.176274	0.176119	0.175961	0.175808	0.175656	0.175508	0.175378	0.175271	0.17515	0.174966	0.174724	0.174502	0.174374	0.174324	0.174267	0.174144	0.173958	0.173747	0.17355	0.173389	0.173247	0.173085	0.172877	0.172636	0.172381	0.172131	0.171912
RST_YE_Pi4_B3_T2	0.159646	0.159594	0.159528	0.159444	0.159337	0.159213	0.159096	0.159002	0.158912	0.158799	0.158668	0.158555	0.158483	0.158433	0.158368	0.15827	0.158146	0.158008	0.157861	0.157706	0.157549	0.157404	0.15727	0.157139	0.157003	0.156862	0.156727	0.156603	0.156485	0.156348	0.156171	0.15596	0.155749	0.155573	0.155445	0.155346	0.155247	0.155133	0.155009	0.154874	0.154724	0.154566	0.154418	0.154285	0.154157	0.154018	0.153858	0.15368	0.153503
RST_YE_Pi4_B3_T3	0.162524	0.162438	0.162349	0.162247	0.162147	0.162059	0.161983	0.161905	0.161815	0.161712	0.161614	0.161531	0.161447	0.161333	0.161187	0.16103	0.160885	0.160754	0.160627	0.160493	0.160354	0.160216	0.160087	0.159964	0.159831	0.159673	0.159501	0.159349	0.159241	0.159165	0.159079	0.158944	0.158756	0.158546	0.158351	0.158182	0.158015	0.157837	0.157667	0.157522	0.157395	0.157276	0.157165	0.157055	0.156919	0.156736	0.156517	0.156298	0.156118
RST_YE_Pi2_B1_T1	0.13878	0.138696	0.138612	0.13851	0.13838	0.138229	0.138086	0.137977	0.137905	0.137848	0.137787	0.137719	0.137647	0.137571	0.137484	0.137369	0.137213	0.137023	0.136838	0.136689	0.136581	0.136485	0.136368	0.136219	0.136061	0.135924	0.135811	0.135699	0.135571	0.135433	0.135291	0.135138	0.13497	0.134798	0.134631	0.134469	0.134308	0.134156	0.134021	0.133894	0.133758	0.133621	0.133503	0.133404	0.133298	0.133156	0.13297	0.132762	0.132577
RST_YE_Pi2_B1_T2	0.134649	0.134573	0.134495	0.134402	0.13429	0.13416	0.134026	0.133903	0.133803	0.133721	0.133641	0.133545	0.133432	0.13332	0.133225	0.133141	0.133046	0.13293	0.132804	0.132676	0.132541	0.132399	0.132261	0.132141	0.132042	0.131947	0.13183	0.131672	0.131486	0.131304	0.131143	0.130994	0.130841	0.130693	0.130572	0.130475	0.130367	0.13022	0.130045	0.129881	0.129757	0.129678	0.129619	0.12953	0.12937	0.129139	0.12888	0.12865	0.128502
RST_YE_Pi2_B1_T3	0.133127	0.133039	0.1329	0.132729	0.132571	0.132451	0.13236	0.132276	0.132192	0.13211	0.132029	0.131938	0.131828	0.131704	0.131589	0.131497	0.13142	0.131337	0.131232	0.131093	0.130924	0.130755	0.130621	0.130523	0.130429	0.130309	0.130164	0.130021	0.129901	0.129797	0.129681	0.129535	0.129368	0.129212	0.129087	0.128979	0.128859	0.128721	0.128586	0.128462	0.128332	0.128189	0.128049	0.127919	0.127784	0.127622	0.127439	0.127257	0.127103
RST_YE_Pi2_B2_T1	-0.00311161	-0.00311315	-0.00311412	-0.0031207	-0.00314702	-0.003209	-0.00330119	-0.0033915	-0.00344986	-0.00347107	-0.00346809	-0.0034589	-0.00346532	-0.00350912	-0.00359709	-0.00371054	-0.00381848	-0.00390453	-0.00398149	-0.00407192	-0.004181	-0.0042921	-0.00438718	-0.00446236	-0.00453153	-0.00461314	-0.00470974	-0.00480627	-0.00489648	-0.00499337	-0.00510698	-0.00523457	-0.00537465	-0.00552527	-0.00567098	-0.00579447	-0.0058976	-0.00599366	-0.00609179	-0.00619664	-0.00630768	-0.00641595	-0.00651867	-0.00662454	-0.00673557	-0.00684195	-0.00694045	-0.00703515	-0.00712964
RST_YE_Pi2_B2_T2	-0.00217935	-0.00220948	-0.00222612	-0.00223256	-0.00224214	-0.00226475	-0.00229277	-0.00231249	-0.00232964	-0.00236259	-0.00241511	-0.00247323	-0.00252996	-0.00259506	-0.00267694	-0.0027679	-0.00285297	-0.00292785	-0.00300339	-0.00309043	-0.00318732	-0.00328505	-0.00337764	-0.00346542	-0.00355662	-0.00366547	-0.00379559	-0.00393085	-0.00405653	-0.00417864	-0.00431183	-0.0044597	-0.00461381	-0.00475711	-0.00486909	-0.00494521	-0.00500673	-0.00508073	-0.00517973	-0.00529978	-0.00542179	-0.00552496	-0.00561384	-0.00571339	-0.00583002	-0.00594648	-0.00605156	-0.00614779	-0.00624165
RST_YE_Pi2_B2_T3	-0.00403638	-0.00406464	-0.00407582	-0.00409321	-0.00414387	-0.00422709	-0.00431066	-0.00436176	-0.00437898	-0.00438487	-0.00440076	-0.00443361	-0.00447778	-0.00452349	-0.00456955	-0.00463133	-0.00472377	-0.00483965	-0.00495693	-0.00506144	-0.00515743	-0.00525728	-0.00536928	-0.00549046	-0.00561098	-0.00571927	-0.00580806	-0.00588258	-0.00596435	-0.00607387	-0.00620776	-0.00634702	-0.00648455	-0.00662372	-0.00676009	-0.00688317	-0.0069862	-0.00706735	-0.00713356	-0.0072072	-0.00730643	-0.00742671	-0.0075554	-0.00768934	-0.00782314	-0.00794511	-0.00805119	-0.00814601	-0.0082337
RST_YE_Pi2_B3_T1	0.159208	0.159209	0.159209	0.159184	0.159125	0.159037	0.158932	0.158841	0.15879	0.158768	0.158738	0.158676	0.15859	0.158507	0.158436	0.15837	0.158297	0.158215	0.158127	0.158031	0.157927	0.157815	0.157703	0.157599	0.15751	0.15744	0.157387	0.15735	0.157334	0.157316	0.157243	0.157082	0.156873	0.156705	0.156624	0.156589	0.156527	0.156417	0.156282	0.15615	0.156043	0.155987	0.155973	0.155933	0.155797	0.155556	0.155257	0.154974	0.154807
RST_YE_Pi2_B3_T2	0.0997822	0.0997334	0.0996835	0.0996249	0.0995576	0.0994873	0.0994186	0.09936	0.0993214	0.0993048	0.0992998	0.0992905	0.099266	0.0992244	0.0991711	0.0991112	0.0990448	0.0989697	0.0988853	0.0987969	0.0987121	0.0986367	0.098575	0.0985331	0.098512	0.0984938	0.0984459	0.0983523	0.0982337	0.0981283	0.0980514	0.0979845	0.0979062	0.0978231	0.0977557	0.0977003	0.0976311	0.0975444	0.0974661	0.0974102	0.0973547	0.0972716	0.0971651	0.0970675	0.0970009	0.0969549	0.0969009	0.0968231	0.0967348
RST_YE_Pi2_B3_T3	0.158038	0.157963	0.157904	0.157869	0.157826	0.157741	0.157619	0.157494	0.157399	0.157331	0.157275	0.157224	0.157184	0.157156	0.15711	0.157019	0.156886	0.156739	0.156596	0.156462	0.156337	0.156226	0.156125	0.156029	0.155943	0.155872	0.155814	0.155767	0.155738	0.155709	0.155614	0.155413	0.155166	0.155	0.154975	0.155008	0.154979	0.154861	0.154708	0.154577	0.154507	0.154517	0.154563	0.154539	0.154369	0.15407	0.153716	0.153402	0.153248
RST_YE_Pi1_B1_T1	0.180052	0.179931	0.179812	0.17968	0.179539	0.179394	0.179245	0.179092	0.178946	0.178809	0.178674	0.17854	0.178416	0.178309	0.178201	0.178064	0.17789	0.177707	0.177544	0.177398	0.177243	0.177062	0.176866	0.176678	0.176512	0.176355	0.176186	0.176004	0.175829	0.175667	0.175499	0.175307	0.1751	0.174907	0.174756	0.17464	0.174519	0.174354	0.174132	0.173879	0.173642	0.173466	0.173358	0.173266	0.173119	0.172887	0.172594	0.172291	0.172032
RST_YE_Pi1_B1_T2	0.168354	0.168225	0.168086	0.167937	0.167791	0.16765	0.167514	0.16739	0.167283	0.167183	0.167075	0.166951	0.166814	0.166667	0.166515	0.166367	0.166228	0.16609	0.165944	0.165791	0.165641	0.165489	0.165313	0.165106	0.16489	0.164687	0.164506	0.164348	0.164215	0.164091	0.163941	0.163755	0.163554	0.163361	0.163175	0.162986	0.162797	0.162622	0.162458	0.162286	0.162095	0.161907	0.16175	0.161615	0.16146	0.161258	0.161011	0.160748	0.160511
RST_YE_Pi1_B1_T3	0.165033	0.164894	0.164778	0.164679	0.164572	0.164439	0.16429	0.164142	0.163994	0.163834	0.163657	0.16348	0.163329	0.163224	0.163161	0.163102	0.163009	0.162875	0.162719	0.162557	0.162385	0.1622	0.162012	0.161837	0.161683	0.161546	0.161411	0.161268	0.161122	0.160969	0.16079	0.160573	0.160336	0.160115	0.159937	0.1598	0.159678	0.159553	0.15942	0.15928	0.159129	0.15897	0.158808	0.158633	0.158426	0.158178	0.157899	0.15762	0.157384
RST_YE_Pi1_B2_T1	0.206377	0.206278	0.206166	0.206025	0.205866	0.2057	0.20553	0.205352	0.205164	0.204981	0.204817	0.204674	0.20454	0.204401	0.204253	0.204087	0.203898	0.203703	0.203531	0.20338	0.20322	0.203026	0.202803	0.202569	0.20234	0.202128	0.201942	0.201781	0.201631	0.201472	0.201287	0.201079	0.200866	0.200671	0.200507	0.200355	0.200175	0.199939	0.199662	0.199389	0.199166	0.199007	0.198885	0.198734	0.198507	0.198219	0.197914	0.197626	0.197372
RST_YE_Pi1_B2_T2	0.22036	0.220211	0.220014	0.219804	0.219618	0.21946	0.219314	0.219182	0.21908	0.218997	0.218898	0.218758	0.218586	0.218409	0.218233	0.218051	0.217849	0.217627	0.217394	0.217172	0.216988	0.216842	0.216704	0.216533	0.216313	0.216064	0.215824	0.215634	0.215507	0.215405	0.215261	0.21504	0.214771	0.214516	0.214303	0.214108	0.213899	0.213685	0.213485	0.213291	0.213073	0.212834	0.212611	0.212418	0.212226	0.212002	0.211734	0.211443	0.211172
RST_YE_Pi1_B2_T3	0.208377	0.20827	0.208179	0.208081	0.207944	0.207764	0.207581	0.207441	0.207345	0.20725	0.207119	0.206959	0.206796	0.20664	0.20649	0.206349	0.206219	0.2061	0.205983	0.205853	0.205699	0.20552	0.205325	0.205112	0.20488	0.204632	0.204383	0.20416	0.20399	0.203864	0.203735	0.203554	0.203323	0.203085	0.202879	0.202693	0.202487	0.202251	0.202017	0.201805	0.201618	0.201458	0.201335	0.201233	0.201105	0.200908	0.200633	0.200311	0.200022
RST_YE_Pi1_B3_T1	0.190576	0.190462	0.190328	0.190181	0.190036	0.189903	0.189775	0.18965	0.189536	0.189429	0.189314	0.189182	0.189035	0.18887	0.188677	0.188461	0.18825	0.18807	0.187924	0.187792	0.187652	0.187489	0.187292	0.187061	0.186822	0.186608	0.186433	0.186289	0.186162	0.186033	0.185878	0.185681	0.185455	0.185231	0.185023	0.184814	0.184588	0.184354	0.184136	0.183949	0.183791	0.183653	0.183523	0.183379	0.183202	0.182986	0.18273	0.182452	0.182197
RST_YE_Pi1_B3_T2	0.189373	0.189247	0.189156	0.189057	0.188915	0.188731	0.188537	0.188374	0.188255	0.188161	0.188062	0.187942	0.187806	0.187669	0.187533	0.187392	0.187239	0.187076	0.186907	0.186738	0.186566	0.186381	0.18617	0.185935	0.185699	0.185495	0.185332	0.185193	0.185045	0.184872	0.184677	0.184476	0.184279	0.184094	0.183922	0.183755	0.183579	0.18338	0.183165	0.182951	0.182752	0.182577	0.182428	0.182304	0.182179	0.182016	0.181787	0.181494	0.181189
RST_YE_Pi1_B3_T3	0.19054	0.190425	0.19033	0.19024	0.190142	0.190027	0.189881	0.189711	0.189542	0.189395	0.189269	0.189146	0.189016	0.188884	0.188755	0.188622	0.188465	0.188276	0.188068	0.187865	0.187675	0.187487	0.187288	0.187089	0.186914	0.186771	0.186635	0.186484	0.186314	0.186133	0.185933	0.185716	0.185502	0.185324	0.185191	0.185064	0.18489	0.184661	0.18441	0.184179	0.183983	0.183822	0.183687	0.183558	0.183407	0.183205	0.182938	0.182621	0.18232
RST_YE_Pi0.5_B1_T1	-0.00728199	-0.00730602	-0.00734741	-0.00738665	-0.00741744	-0.00745195	-0.00749643	-0.00753688	-0.00755932	-0.00757249	-0.00759646	-0.00763527	-0.00767434	-0.0077015	-0.00772093	-0.00774331	-0.00777168	-0.00780184	-0.00783377	-0.00787684	-0.00793977	-0.0080182	-0.00809469	-0.00815165	-0.00818493	-0.00820484	-0.00822913	-0.0082719	-0.00833417	-0.00840273	-0.00846427	-0.00852189	-0.00858605	-0.0086498	-0.00869314	-0.00871963	-0.00875997	-0.00882876	-0.00890252	-0.00895202	-0.00897743	-0.00900329	-0.00904918	-0.0091087	-0.00916168	-0.0092037	-0.00925104	-0.00931383	-0.00937428
RST_YE_Pi0.5_B1_T2	-0.00597732	-0.00597211	-0.00600178	-0.00604298	-0.00607622	-0.00610379	-0.00613809	-0.00618071	-0.00622261	-0.00625752	-0.00628753	-0.00631518	-0.00633957	-0.0063636	-0.0064012	-0.00646527	-0.00654886	-0.00662484	-0.0066717	-0.00669179	-0.00670229	-0.00671513	-0.00673374	-0.00676014	-0.00679975	-0.00685561	-0.00691945	-0.00697249	-0.00700265	-0.00701952	-0.007051	-0.00712286	-0.00723566	-0.00735458	-0.00742773	-0.00743521	-0.00741388	-0.00741734	-0.00746742	-0.00754548	-0.0076167	-0.00766188	-0.00769596	-0.0077517	-0.00784338	-0.00795828	-0.0080771	-0.00818437	-0.0082626
RST_YE_Pi0.5_B1_T3	-0.00309146	-0.00314039	-0.00314841	-0.00314317	-0.00317205	-0.00325258	-0.00335123	-0.00341334	-0.00341791	-0.00339299	-0.00337728	-0.0033819	-0.00339602	-0.00341272	-0.00343414	-0.00346131	-0.00349325	-0.00353454	-0.00359149	-0.00365844	-0.00371491	-0.0037476	-0.0037708	-0.00381042	-0.00387175	-0.00393706	-0.00399293	-0.00404469	-0.00409818	-0.00414603	-0.00417962	-0.00420546	-0.00423766	-0.00428077	-0.00432906	-0.00437862	-0.00443597	-0.00451063	-0.004605	-0.00470595	-0.00478225	-0.00480279	-0.00477176	-0.00473658	-0.00474277	-0.00479777	-0.00488424	-0.00498385	-0.00508011
RST_YE_Pi0.5_B2_T1	0.00948329	0.00946433	0.00942139	0.00935637	0.00928901	0.0092372	0.00920429	0.00918295	0.00916468	0.00914763	0.00913208	0.00911223	0.0090795	0.00903272	0.00897601	0.00890804	0.00882529	0.00873469	0.00865375	0.00859618	0.00855933	0.0085225	0.00846395	0.00838237	0.0082989	0.00823273	0.00818198	0.00813397	0.00808178	0.00802036	0.0079386	0.00783166	0.00771512	0.00761701	0.00754934	0.00748847	0.00740088	0.00728465	0.00716502	0.00706356	0.006987	0.00693952	0.00691882	0.00690094	0.00685086	0.0067521	0.00661864	0.00649221	0.00642327
RST_YE_Pi0.5_B2_T2	0.00680419	0.00676619	0.00675347	0.00675176	0.00673854	0.00669929	0.00663704	0.00656749	0.00650372	0.00644849	0.00639621	0.00634041	0.00628066	0.00622772	0.00619366	0.0061725	0.00613905	0.00607415	0.00598811	0.00590991	0.00585693	0.00581702	0.00576464	0.00568631	0.00558876	0.00548863	0.00540533	0.00535634	0.00534301	0.00533685	0.0052923	0.00518606	0.00504208	0.00491362	0.00483786	0.00480396	0.00477467	0.00472657	0.00465267	0.00455276	0.00444736	0.00437374	0.00434059	0.00430647	0.00422839	0.00410487	0.00395874	0.00381428	0.00369821
RST_YE_Pi0.5_B2_T3	-0.00143059	-0.00150138	-0.00152444	-0.00151536	-0.00152	-0.00156385	-0.00162492	-0.00166598	-0.00168186	-0.00170167	-0.00174565	-0.00180222	-0.00184841	-0.00187661	-0.00189857	-0.00193104	-0.00198057	-0.00204009	-0.00209543	-0.00213896	-0.00218012	-0.00223977	-0.00232861	-0.00243148	-0.00251915	-0.00257757	-0.00261678	-0.00265018	-0.00268146	-0.00271444	-0.00276116	-0.00283153	-0.00292061	-0.00301301	-0.00309711	-0.00317452	-0.00324909	-0.00331398	-0.0033634	-0.00340553	-0.00344873	-0.00348838	-0.00352453	-0.0035785	-0.00366814	-0.00378538	-0.00390931	-0.00402196	-0.00410844
RST_YE_Pi0.5_B3_T1	-0.0152134	-0.0152383	-0.0152396	-0.0152332	-0.0152385	-0.0152588	-0.0152798	-0.0152913	-0.0153032	-0.0153322	-0.015379	-0.015433	-0.0154923	-0.0155601	-0.0156248	-0.0156677	-0.0156874	-0.0157037	-0.0157351	-0.0157827	-0.0158347	-0.0158851	-0.0159362	-0.0159879	-0.0160289	-0.0160475	-0.0160514	-0.0160644	-0.016104	-0.0161678	-0.0162458	-0.0163335	-0.0164237	-0.0164978	-0.0165385	-0.0165556	-0.0165794	-0.0166281	-0.0166983	-0.0167775	-0.0168472	-0.0168859	-0.0168919	-0.0168906	-0.0169091	-0.0169563	-0.0170305	-0.0171228	-0.0172076
RST_YE_Pi0.5_B3_T2	-0.0265827	-0.0266059	-0.0266289	-0.0266492	-0.0266652	-0.0266788	-0.0266866	-0.0266787	-0.0266551	-0.0266332	-0.0266351	-0.0266672	-0.0267178	-0.0267736	-0.0268339	-0.0269052	-0.026982	-0.0270447	-0.0270759	-0.0270772	-0.0270693	-0.0270804	-0.027128	-0.0272029	-0.0272791	-0.0273382	-0.0273804	-0.0274097	-0.0274315	-0.027462	-0.0275211	-0.027606	-0.0276892	-0.0277424	-0.0277637	-0.0277789	-0.0278149	-0.0278734	-0.027935	-0.0279822	-0.0280088	-0.0280184	-0.0280286	-0.0280685	-0.028153	-0.0282669	-0.02838	-0.0284667	-0.0285133
RST_YE_Pi0.5_B3_T3	-0.0225276	-0.0225438	-0.0225554	-0.0225624	-0.0225765	-0.0226115	-0.0226661	-0.0227226	-0.0227664	-0.0227985	-0.0228256	-0.0228458	-0.0228539	-0.0228569	-0.0228738	-0.0229136	-0.0229639	-0.023006	-0.0230395	-0.0230817	-0.0231452	-0.0232238	-0.0233014	-0.02336	-0.0233861	-0.0233805	-0.0233657	-0.0233688	-0.0233981	-0.0234475	-0.0235168	-0.0236129	-0.023725	-0.02382	-0.0238728	-0.0238978	-0.0239274	-0.023971	-0.0240163	-0.0240545	-0.0240857	-0.0241132	-0.0241497	-0.0242119	-0.0242974	-0.0243874	-0.0244678	-0.0245297	-0.024553
RST_YE_Pi0.25_B1_T1	0.206999	0.206843	0.206713	0.206615	0.206506	0.206348	0.206151	0.205963	0.205813	0.205685	0.205549	0.205397	0.205239	0.205083	0.204932	0.204795	0.204667	0.204536	0.204385	0.204213	0.204024	0.203825	0.20362	0.203421	0.203253	0.203133	0.203039	0.202918	0.202731	0.202483	0.202203	0.201921	0.201663	0.201451	0.201289	0.201157	0.201033	0.200908	0.200776	0.200629	0.200462	0.200283	0.200097	0.19989	0.199645	0.199372	0.199099	0.198851	0.198654
RST_YE_Pi0.25_B1_T2	0.221468	0.221345	0.22121	0.221071	0.220938	0.220813	0.220688	0.220565	0.220449	0.220324	0.220169	0.219987	0.219806	0.219655	0.219532	0.219417	0.219291	0.219145	0.21898	0.218798	0.218604	0.218409	0.218228	0.218073	0.217948	0.217831	0.217688	0.217501	0.217288	0.217068	0.216832	0.216571	0.216317	0.216138	0.21606	0.21602	0.215923	0.215738	0.215503	0.215258	0.215021	0.214801	0.214613	0.214455	0.214288	0.214065	0.213761	0.213406	0.213092
RST_YE_Pi0.25_B1_T3	0.214559	0.214417	0.214304	0.214195	0.214069	0.213927	0.213783	0.213643	0.213491	0.213316	0.213136	0.21298	0.21285	0.212713	0.212543	0.212351	0.212168	0.212017	0.211897	0.211787	0.211664	0.211511	0.211313	0.211077	0.210835	0.210622	0.210439	0.210261	0.21007	0.209866	0.209645	0.209397	0.209136	0.208902	0.208723	0.208575	0.208408	0.208204	0.207976	0.207741	0.207505	0.207291	0.207114	0.206946	0.206738	0.206474	0.206178	0.205887	0.205648
RST_YE_Pi0.25_B2_T1	0.295273	0.295118	0.294943	0.294754	0.29457	0.294403	0.294264	0.294154	0.294059	0.29395	0.293807	0.293638	0.293464	0.293304	0.293163	0.293016	0.292828	0.292591	0.292335	0.292098	0.291891	0.291696	0.291487	0.29125	0.290981	0.290698	0.290433	0.290226	0.290094	0.289999	0.289863	0.289626	0.289303	0.288968	0.288691	0.288489	0.288332	0.288177	0.287993	0.287756	0.287469	0.287179	0.286928	0.286709	0.286484	0.28624	0.285984	0.285733	0.285518
RST_YE_Pi0.25_B2_T2	0.292127	0.292022	0.291921	0.291799	0.291628	0.291406	0.291157	0.290919	0.290718	0.29056	0.290427	0.290293	0.290143	0.289982	0.289827	0.289677	0.289521	0.289352	0.289169	0.288968	0.288743	0.28849	0.288217	0.28795	0.287719	0.287532	0.287359	0.287167	0.286963	0.286771	0.286586	0.286367	0.286104	0.285845	0.285647	0.285501	0.285331	0.285095	0.284826	0.284569	0.284336	0.284123	0.283935	0.283758	0.283542	0.283249	0.282898	0.282556	0.28231
RST_YE_Pi0.25_B2_T3	0.2899	0.289736	0.289585	0.28945	0.28932	0.289186	0.289049	0.288905	0.288743	0.288562	0.288385	0.288233	0.288098	0.287958	0.287802	0.28763	0.287442	0.287238	0.28703	0.286831	0.286643	0.286456	0.286264	0.28607	0.28588	0.28569	0.285483	0.285254	0.285028	0.284818	0.284595	0.284326	0.284041	0.283814	0.283678	0.283564	0.283379	0.283107	0.282804	0.282523	0.282288	0.282106	0.281968	0.281823	0.281607	0.281295	0.280916	0.280532	0.280225
RST_YE_Pi0.25_B3_T1	0.116574	0.116556	0.116546	0.116512	0.116437	0.11633	0.116216	0.116127	0.116082	0.116072	0.116068	0.116029	0.115935	0.115814	0.115721	0.11568	0.115662	0.115622	0.115545	0.115452	0.115361	0.115274	0.115188	0.115102	0.115019	0.114937	0.114856	0.114787	0.114735	0.114677	0.114575	0.114415	0.11423	0.114077	0.113976	0.113894	0.113784	0.113643	0.113504	0.1134	0.113348	0.113351	0.113373	0.113349	0.113238	0.113055	0.112846	0.112667	0.112573
RST_YE_Pi0.25_B3_T2	0.119583	0.119449	0.119342	0.119281	0.119263	0.119272	0.119279	0.119252	0.119178	0.119071	0.118958	0.118858	0.118782	0.118738	0.118713	0.118682	0.11862	0.11853	0.11843	0.11834	0.118269	0.118207	0.11813	0.118026	0.117898	0.117763	0.117629	0.117505	0.117399	0.11731	0.117219	0.117111	0.116993	0.116888	0.116812	0.116749	0.116675	0.116582	0.116473	0.116342	0.116194	0.116062	0.115975	0.115908	0.11581	0.115659	0.115473	0.115296	0.115184
RST_YE_Pi0.25_B3_T3	0.107675	0.107625	0.107603	0.107574	0.107513	0.107426	0.107342	0.107286	0.107249	0.107211	0.107161	0.107107	0.107053	0.106995	0.106928	0.106852	0.106761	0.106659	0.106568	0.106503	0.106454	0.106387	0.106282	0.106152	0.106032	0.105945	0.105886	0.105837	0.105786	0.10573	0.105661	0.105566	0.105447	0.105321	0.105203	0.105094	0.10499	0.1049	0.104829	0.104765	0.104694	0.104628	0.104581	0.104533	0.104441	0.104288	0.104093	0.103902	0.103774
RST_AS_Pi8_B1_T1	0.055334	0.0553096	0.0552974	0.0552603	0.0551797	0.0550739	0.0549791	0.0549139	0.0548641	0.0548038	0.0547276	0.0546539	0.0546006	0.0545659	0.0545354	0.0544971	0.0544469	0.0543825	0.0543003	0.0542035	0.054106	0.0540222	0.0539512	0.0538785	0.0537881	0.0536745	0.0535511	0.0534501	0.0534034	0.0534088	0.0534177	0.0533732	0.0532617	0.0531187	0.0529911	0.0528953	0.0528222	0.0527655	0.0527196	0.0526627	0.052577	0.052479	0.0524006	0.0523442	0.0522846	0.0522054	0.0521077	0.0519969	0.0518826
RST_AS_Pi8_B1_T2	0.0593029	0.0592325	0.0591546	0.0590727	0.0589964	0.0589272	0.0588588	0.0587881	0.0587187	0.0586556	0.0586011	0.0585526	0.0585071	0.0584665	0.0584308	0.0583887	0.058329	0.058262	0.0582123	0.0581847	0.0581506	0.0580768	0.0579633	0.0578428	0.0577474	0.0576805	0.0576228	0.0575599	0.0574929	0.057418	0.0573164	0.0571762	0.05702	0.0568942	0.0568287	0.0568049	0.056776	0.0567151	0.0566253	0.0565207	0.0564149	0.0563244	0.0562632	0.0562225	0.0561712	0.0560822	0.0559551	0.0558195	0.0557218
RST_AS_Pi8_B1_T3	-0.00485265	-0.00486991	-0.00490037	-0.00494736	-0.00501287	-0.00508738	-0.00514612	-0.00516725	-0.00515533	-0.00513732	-0.00513179	-0.00513092	-0.00512299	-0.00512023	-0.00514965	-0.00521758	-0.00529886	-0.00536355	-0.00540242	-0.00542757	-0.00545743	-0.00550319	-0.00556365	-0.00562504	-0.00566796	-0.00568294	-0.00568059	-0.00568232	-0.00570077	-0.00573597	-0.00578768	-0.00585792	-0.00594183	-0.00602649	-0.00610067	-0.00615989	-0.00620016	-0.00621476	-0.00620526	-0.00618587	-0.00617295	-0.00617428	-0.00619031	-0.00622088	-0.0062687	-0.00633978	-0.00643564	-0.00653933	-0.0066096
RST_AS_Pi8_B2_T1	0.0416227	0.0415499	0.0415126	0.0414972	0.0414775	0.041432	0.0413625	0.0412948	0.0412521	0.0412295	0.0412016	0.0411539	0.0410999	0.041062	0.0410441	0.0410252	0.04098	0.0408993	0.0407965	0.0406982	0.0406273	0.0405838	0.0405438	0.0404829	0.0404021	0.0403228	0.0402603	0.0402086	0.0401516	0.0400777	0.0399839	0.0398768	0.0397744	0.0396982	0.0396541	0.0396192	0.0395614	0.039472	0.0393705	0.0392831	0.0392265	0.0392039	0.0391976	0.0391713	0.039096	0.0389691	0.0388092	0.0386482	0.0385367
RST_AS_Pi8_B2_T2	0.0472275	0.0472015	0.0471783	0.047145	0.0470843	0.0469887	0.0468753	0.0467824	0.0467408	0.0467444	0.0467559	0.0467443	0.0467073	0.0466597	0.0466097	0.0465541	0.0464886	0.0464185	0.0463559	0.0463089	0.0462698	0.046221	0.0461566	0.0460925	0.0460473	0.0460159	0.0459746	0.0459127	0.0458434	0.0457797	0.0457103	0.0456146	0.045495	0.0453819	0.0453031	0.0452514	0.045196	0.0451186	0.0450242	0.044927	0.0448438	0.0447875	0.0447529	0.0447146	0.0446503	0.0445579	0.0444463	0.0443299	0.0442349
RST_AS_Pi8_B2_T3	0.0824853	0.0824562	0.0824174	0.0823595	0.0822793	0.0821903	0.0821145	0.0820693	0.0820522	0.0820372	0.0819965	0.0819281	0.0818532	0.0817866	0.0817241	0.0816585	0.0815888	0.0815152	0.081434	0.0813432	0.081241	0.0811241	0.0810007	0.080904	0.0808729	0.0809047	0.0809457	0.0809444	0.0809002	0.0808399	0.0807677	0.0806701	0.0805577	0.0804673	0.0804166	0.0803767	0.0803073	0.0802002	0.0800732	0.0799504	0.0798616	0.0798335	0.0798572	0.079874	0.0798201	0.0796745	0.0794657	0.0792591	0.0791398
RST_AS_Pi8_B3_T1	0.00723495	0.00727912	0.00732677	0.00733006	0.00728157	0.00720808	0.00713905	0.00708766	0.00704943	0.00701283	0.00697161	0.00693132	0.00690436	0.00689581	0.00689468	0.00688003	0.006842	0.00678938	0.00673809	0.00669521	0.00665444	0.00660334	0.00653373	0.00645458	0.00639321	0.00637083	0.00637629	0.00637543	0.0063438	0.00628239	0.0062028	0.00611447	0.0060289	0.00596688	0.005941	0.00593058	0.00589374	0.00581157	0.00570486	0.00560599	0.00553155	0.00548221	0.00545201	0.00542824	0.00539327	0.00533496	0.00525179	0.00515339	0.005058
RST_AS_Pi8_B3_T2	-0.011238	-0.0112885	-0.01133	-0.0113416	-0.0113288	-0.0113183	-0.0113242	-0.0113347	-0.0113363	-0.0113309	-0.0113293	-0.0113428	-0.0113807	-0.0114425	-0.0115075	-0.0115515	-0.0115741	-0.0115961	-0.0116321	-0.0116758	-0.0117177	-0.0117642	-0.0118282	-0.0119085	-0.0119833	-0.012028	-0.0120359	-0.0120247	-0.0120227	-0.0120458	-0.0120878	-0.0121339	-0.0121788	-0.0122267	-0.0122818	-0.0123429	-0.0124037	-0.0124517	-0.0124777	-0.012488	-0.0124985	-0.0125157	-0.0125377	-0.0125706	-0.0126233	-0.0126915	-0.0127629	-0.012831	-0.0128913
RST_AS_Pi8_B3_T3	0.00503632	0.00499905	0.00495695	0.00492396	0.00489655	0.00485739	0.00479844	0.00472997	0.00466453	0.00460655	0.00455996	0.00452776	0.00450505	0.00448434	0.00446794	0.0044603	0.0044506	0.00441992	0.00436417	0.00430352	0.0042613	0.00423693	0.0042063	0.00414911	0.00406698	0.00397331	0.00387756	0.00378968	0.00372798	0.00369785	0.00367477	0.00362684	0.00355324	0.00348374	0.00344032	0.00340828	0.00335665	0.00327952	0.00319834	0.00313466	0.00309469	0.00307235	0.00305301	0.00301672	0.00295362	0.0028727	0.00279331	0.00273475	0.00270914
RST_AS_Pi4_B1_T1	0.0205011	0.0204954	0.0204995	0.0204736	0.0204004	0.0202987	0.0202028	0.0201368	0.0201024	0.0200807	0.0200472	0.0199926	0.0199316	0.0198857	0.0198576	0.0198299	0.0197861	0.0197263	0.0196616	0.0196042	0.0195599	0.0195217	0.0194704	0.0193934	0.0192991	0.0192043	0.0191138	0.0190284	0.0189644	0.0189374	0.0189279	0.018894	0.0188207	0.018737	0.018673	0.0186214	0.0185573	0.0184778	0.0183949	0.0183126	0.0182339	0.0181714	0.0181276	0.018077	0.0179905	0.0178645	0.017718	0.0175841	0.0175075
RST_AS_Pi4_B1_T2	0.0244651	0.0244024	0.0243559	0.0243216	0.0242901	0.024252	0.0242098	0.0241755	0.0241534	0.0241312	0.0240938	0.0240395	0.0239806	0.0239291	0.0238844	0.0238318	0.0237606	0.0236811	0.023615	0.0235675	0.0235197	0.0234528	0.0233686	0.0232818	0.023202	0.0231309	0.023075	0.0230485	0.0230519	0.0230507	0.0229916	0.0228563	0.0226872	0.0225538	0.022488	0.022453	0.0223937	0.0223008	0.0222066	0.0221436	0.0221264	0.0221493	0.0221748	0.0221413	0.0220162	0.0218219	0.0216097	0.0214338	0.0213477
RST_AS_Pi4_B1_T3	0.0182889	0.0182182	0.0181358	0.018074	0.0180475	0.0180403	0.0180265	0.0179903	0.0179295	0.0178546	0.0177874	0.0177494	0.01774	0.0177335	0.0177034	0.017644	0.0175674	0.0174856	0.0174048	0.0173324	0.0172744	0.0172262	0.0171764	0.0171257	0.0170862	0.0170593	0.0170287	0.0169823	0.0169242	0.0168537	0.016751	0.016606	0.0164477	0.0163286	0.0162724	0.0162471	0.0162067	0.0161427	0.0160744	0.0160106	0.0159487	0.0158962	0.0158611	0.0158248	0.015753	0.0156294	0.0154675	0.0153029	0.0151863
RST_AS_Pi4_B2_T1	0.0755958	0.0755302	0.0754611	0.0753949	0.0753451	0.0753163	0.0753063	0.0753116	0.0753183	0.075304	0.0752563	0.0751887	0.0751308	0.0750967	0.0750702	0.0750246	0.0749546	0.0748783	0.0748132	0.074763	0.0747246	0.0746941	0.0746618	0.0746161	0.0745527	0.0744781	0.0744055	0.0743481	0.0743075	0.0742678	0.0742086	0.0741247	0.0740299	0.0739457	0.0738861	0.0738415	0.0737851	0.0737028	0.0736055	0.073513	0.0734372	0.0733818	0.0733435	0.0733088	0.0732631	0.0732024	0.0731295	0.0730488	0.0729661
RST_AS_Pi4_B2_T2	0.0859003	0.0858336	0.0857755	0.0857276	0.0856831	0.0856332	0.0855749	0.0855109	0.0854384	0.0853541	0.0852714	0.0852208	0.0852158	0.0852274	0.0852034	0.0851164	0.0849856	0.0848539	0.0847525	0.0846832	0.0846236	0.0845484	0.084446	0.0843244	0.0842045	0.0841017	0.0840218	0.0839786	0.0839931	0.0840452	0.0840484	0.0839307	0.0837323	0.0835761	0.083531	0.0835314	0.0834656	0.0833032	0.0830955	0.082913	0.0828165	0.0828381	0.082937	0.0829979	0.0829156	0.0826659	0.0822995	0.0819257	0.0817024
RST_AS_Pi4_B2_T3	0.0602042	0.0601811	0.0601563	0.0601246	0.0600866	0.0600433	0.0599966	0.0599451	0.0598765	0.0597801	0.0596756	0.0596069	0.0595958	0.0596138	0.0596127	0.0595704	0.0594985	0.0594169	0.0593338	0.0592459	0.0591466	0.0590364	0.0589247	0.0588251	0.0587506	0.0587037	0.0586719	0.0586386	0.058599	0.0585535	0.0584891	0.0583889	0.0582666	0.0581672	0.0581177	0.0580863	0.0580227	0.0579218	0.0578192	0.0577439	0.0577008	0.0576798	0.0576573	0.0575987	0.0574836	0.057315	0.0571052	0.0568806	0.056708
RST_AS_Pi4_B3_T1	0.0507701	0.0507408	0.0507159	0.050693	0.0506728	0.0506498	0.0506163	0.0505739	0.0505326	0.0504959	0.0504539	0.0503932	0.0503092	0.0502136	0.0501267	0.0500639	0.0500272	0.0500045	0.0499778	0.0499326	0.0498681	0.0497941	0.0497231	0.0496661	0.0496281	0.049601	0.0495609	0.0494869	0.0493857	0.0492872	0.0492103	0.0491402	0.0490504	0.0489361	0.0488221	0.0487367	0.0486872	0.0486592	0.0486252	0.0485604	0.0484643	0.0483667	0.0482925	0.0482313	0.0481569	0.0480593	0.0479456	0.04783	0.047736
RST_AS_Pi4_B3_T2	0.0668908	0.0668388	0.0668014	0.0667722	0.066742	0.0667097	0.0666788	0.0666452	0.0665998	0.0665381	0.0664625	0.0663784	0.0662939	0.0662202	0.0661615	0.066108	0.0660466	0.0659769	0.0659079	0.0658425	0.0657716	0.0656867	0.0655953	0.0655174	0.0654627	0.0654192	0.0653683	0.0653053	0.0652341	0.0651516	0.0650516	0.0649381	0.0648282	0.064744	0.0646992	0.0646819	0.0646601	0.0646092	0.0645276	0.0644254	0.0643169	0.0642186	0.0641408	0.064075	0.0640042	0.0639169	0.0638105	0.0636878	0.063565
RST_AS_Pi4_B3_T3	0.101127	0.101084	0.101016	0.100947	0.100891	0.100836	0.100764	0.100678	0.100591	0.10051	0.100431	0.10035	0.100277	0.100224	0.100194	0.100172	0.100138	0.100075	0.0999795	0.0998621	0.0997468	0.0996581	0.0996024	0.0995682	0.0995395	0.099506	0.0994611	0.0994019	0.09933	0.09925	0.099161	0.0990567	0.098939	0.0988317	0.098764	0.0987327	0.098701	0.0986417	0.0985622	0.0984809	0.0984047	0.0983313	0.0982573	0.0981738	0.0980653	0.0979179	0.0977331	0.0975412	0.0973995
RST_AS_Pi2_B1_T1	0.00647983	0.00642618	0.00637703	0.00634837	0.00633088	0.00630091	0.00625529	0.00621414	0.00618628	0.00615223	0.00609027	0.00600514	0.00592213	0.00586163	0.00582269	0.00578998	0.00575273	0.0057096	0.00565886	0.00559476	0.00551778	0.00543453	0.00535121	0.00527246	0.00520419	0.00514894	0.00510017	0.00504386	0.00496407	0.00485249	0.00472024	0.00459125	0.00448049	0.00438805	0.00430956	0.004243	0.00418886	0.00414849	0.0041171	0.00407748	0.00401616	0.00393935	0.00385901	0.00377135	0.00366655	0.0035488	0.00343351	0.0033385	0.00327897
RST_AS_Pi2_B1_T2	0.00641142	0.0063883	0.00638454	0.00638628	0.00637519	0.00632786	0.00624271	0.00615391	0.00610077	0.00608423	0.00607061	0.00603079	0.0059699	0.00591434	0.00587341	0.00582227	0.00573185	0.00560782	0.00548761	0.00540066	0.00534185	0.00528916	0.0052313	0.00517341	0.00511661	0.00504663	0.00495119	0.00484097	0.00474198	0.00466806	0.00460825	0.00454023	0.0044524	0.00435351	0.00426135	0.00418034	0.00410111	0.00402191	0.00394847	0.0038768	0.00379845	0.00371654	0.00363697	0.00355159	0.00345254	0.00334533	0.00323972	0.00314371	0.00306844
RST_AS_Pi2_B1_T3	0.00908889	0.00907493	0.0090458	0.00900217	0.00895098	0.00889531	0.00884429	0.00881399	0.00880738	0.00880493	0.00878551	0.00874655	0.0086978	0.00863872	0.00855645	0.00845025	0.00834471	0.00826102	0.00818831	0.00810122	0.00800048	0.00791232	0.00785364	0.00781695	0.00777987	0.0077162	0.00761113	0.00747796	0.00735078	0.00725172	0.00717273	0.00709124	0.00699852	0.0069082	0.00683737	0.00677931	0.00671085	0.00662319	0.00652637	0.00642915	0.00633666	0.00625726	0.00618749	0.00610169	0.00597945	0.00582539	0.00565731	0.00550051	0.00539089
RST_AS_Pi2_B2_T1	0.0363297	0.0363385	0.036289	0.0361933	0.0360911	0.0360102	0.035955	0.0359225	0.0359056	0.0358857	0.035846	0.0357873	0.035724	0.0356651	0.035602	0.035522	0.0354264	0.0353315	0.0352501	0.0351776	0.0351007	0.0350069	0.0348931	0.0347743	0.0346786	0.0346194	0.034577	0.0345256	0.0344693	0.0344319	0.0344146	0.0343874	0.0343186	0.0342038	0.0340671	0.0339401	0.0338388	0.033759	0.0336835	0.0335973	0.0335048	0.0334289	0.0333763	0.0333168	0.0332174	0.0330772	0.0329202	0.0327781	0.0326879
RST_AS_Pi2_B2_T2	0.0201627	0.0201344	0.0200863	0.0200228	0.0199535	0.0198878	0.0198381	0.0198102	0.0197915	0.0197645	0.0197269	0.019689	0.019653	0.019612	0.0195648	0.0195168	0.0194681	0.0194099	0.0193403	0.0192718	0.0192195	0.0191772	0.0191202	0.0190343	0.0189357	0.0188495	0.018779	0.0187058	0.0186181	0.018524	0.0184371	0.0183603	0.0182888	0.0182228	0.0181642	0.0181086	0.0180495	0.0179873	0.0179201	0.0178381	0.0177447	0.0176643	0.0176118	0.0175658	0.0174947	0.0173886	0.0172584	0.0171252	0.0170189
RST_AS_Pi2_B2_T3	0.0266367	0.0266049	0.026581	0.026561	0.026533	0.0264871	0.0264257	0.0263599	0.026302	0.026262	0.0262423	0.026226	0.0261889	0.0261266	0.0260598	0.0260043	0.0259534	0.0258921	0.025818	0.0257443	0.0256868	0.0256437	0.0255946	0.0255224	0.0254303	0.0253298	0.0252271	0.0251311	0.0250601	0.0250157	0.0249661	0.024874	0.0247393	0.0246021	0.0245031	0.024447	0.0244076	0.0243619	0.024301	0.0242265	0.0241556	0.0241113	0.0240876	0.0240432	0.0239477	0.0238093	0.0236538	0.0235055	0.0233899
RST_AS_Pi2_B3_T1	0.0892021	0.0891647	0.0890991	0.0890292	0.0889709	0.0889291	0.0889028	0.0888869	0.08887	0.0888409	0.0887954	0.0887385	0.0886809	0.088631	0.0885868	0.0885383	0.0884822	0.0884267	0.0883753	0.0883204	0.0882577	0.0881952	0.0881413	0.0880946	0.0880481	0.0879977	0.0879461	0.0879023	0.0878689	0.0878259	0.0877419	0.0876098	0.0874632	0.0873495	0.087286	0.0872468	0.0871998	0.0871407	0.0870763	0.0870076	0.0869451	0.0869108	0.0869002	0.0868723	0.0867999	0.0866981	0.0865927	0.0864938	0.0864097
RST_AS_Pi2_B3_T2	0.0831726	0.0831688	0.0831798	0.0831844	0.0831726	0.0831478	0.0831145	0.0830703	0.0830106	0.0829405	0.0828791	0.0828459	0.0828437	0.0828518	0.0828378	0.0827808	0.0826918	0.0826019	0.0825315	0.0824786	0.0824352	0.0823968	0.0823549	0.0822995	0.0822316	0.0821644	0.0821133	0.0820862	0.0820749	0.0820514	0.0819868	0.0818808	0.0817666	0.0816829	0.0816378	0.0815964	0.0815202	0.08141	0.0812916	0.0811785	0.0810762	0.0810057	0.0809854	0.0809903	0.0809677	0.0808891	0.0807638	0.0806272	0.0805269
RST_AS_Pi2_B3_T3	0.0249187	0.0248583	0.0248149	0.0247754	0.0247293	0.0246808	0.0246473	0.0246442	0.0246639	0.0246704	0.0246297	0.0245476	0.0244678	0.024425	0.0244077	0.0243741	0.0243034	0.0242146	0.0241404	0.024096	0.0240715	0.0240439	0.0239936	0.0239201	0.0238426	0.023779	0.0237336	0.0237015	0.0236747	0.0236364	0.0235641	0.023449	0.023311	0.0231902	0.0231174	0.0230865	0.0230615	0.023012	0.0229285	0.0228145	0.0226902	0.022589	0.0225302	0.0224938	0.0224434	0.0223634	0.022268	0.0221879	0.0221533
RST_AS_Pi1_B1_T1	-0.0103057	-0.0103174	-0.0103303	-0.0103443	-0.010361	-0.0103866	-0.0104202	-0.0104481	-0.0104594	-0.0104603	-0.0104698	-0.0105037	-0.0105626	-0.010634	-0.0107042	-0.0107668	-0.0108194	-0.0108617	-0.0109034	-0.0109618	-0.0110457	-0.011149	-0.0112595	-0.0113675	-0.0114704	-0.0115727	-0.0116738	-0.0117589	-0.0118192	-0.0118767	-0.0119664	-0.0120951	-0.012232	-0.0123371	-0.0123913	-0.0124109	-0.0124323	-0.0124824	-0.0125661	-0.012672	-0.0127794	-0.012874	-0.0129636	-0.0130698	-0.0131972	-0.0133297	-0.0134465	-0.0135285	-0.0135673
RST_AS_Pi1_B1_T2	0.00258171	0.0025446	0.00251151	0.00246517	0.0023904	0.00230106	0.00223306	0.00220663	0.00220335	0.00219167	0.00216269	0.00212827	0.00209672	0.00206389	0.0020222	0.00196915	0.00190846	0.00184482	0.00177684	0.00169651	0.00159691	0.0014809	0.00136005	0.0012482	0.00115117	0.00106483	0.000991009	0.000940004	0.000905658	0.000853185	0.000754454	0.000618312	0.000474283	0.00034429	0.000237077	0.000149465	7.09e-05	-1.66e-06	-6.05e-05	-0.000102238	-0.000137899	-0.000187529	-0.000269441	-0.000386357	-0.000521703	-0.000657472	-0.000791286	-0.000923251	-0.00103942
RST_AS_Pi1_B1_T3	0.00881983	0.00878807	0.00873134	0.00867046	0.00862203	0.00857448	0.00850758	0.00842776	0.00836368	0.00833173	0.00832305	0.00831978	0.0083121	0.00829753	0.00827257	0.00823073	0.00816858	0.00808969	0.00800449	0.00792621	0.00785839	0.0077833	0.00767573	0.00753501	0.00739262	0.00728186	0.00720795	0.00715155	0.00709211	0.00701865	0.00692703	0.00681365	0.00667915	0.00653859	0.00642003	0.00633692	0.00627331	0.00620708	0.0061338	0.00606081	0.0059958	0.0059384	0.00587433	0.00578426	0.00566696	0.005538	0.00540905	0.00528701	0.00518729
RST_AS_Pi1_B2_T1	0.0208092	0.0208073	0.0208294	0.020835	0.020797	0.020727	0.020668	0.0206531	0.0206666	0.0206599	0.0206086	0.0205375	0.0204847	0.0204562	0.0204272	0.0203764	0.0203075	0.0202396	0.0201885	0.0201552	0.0201249	0.0200737	0.0199872	0.0198823	0.0197986	0.019761	0.0197575	0.019757	0.0197393	0.0196969	0.0196243	0.0195225	0.0194051	0.0192878	0.0191764	0.0190678	0.0189699	0.0189031	0.018871	0.0188455	0.0187972	0.0187262	0.018649	0.018569	0.0184806	0.0183884	0.0183058	0.0182464	0.0182181
RST_AS_Pi1_B2_T2	0.0815126	0.0814938	0.0814562	0.0814092	0.0813615	0.0813131	0.0812637	0.0812216	0.0811939	0.0811761	0.0811618	0.0811508	0.0811437	0.0811344	0.0811127	0.0810708	0.0810041	0.0809135	0.0808076	0.0807048	0.080623	0.0805632	0.0805096	0.0804475	0.08038	0.080319	0.0802711	0.0802331	0.0801928	0.0801297	0.0800253	0.0798853	0.079741	0.0796298	0.0795663	0.0795312	0.0794946	0.0794449	0.0793824	0.0793048	0.0792184	0.0791452	0.0790987	0.0790583	0.0789932	0.0788975	0.0787922	0.0787119	0.0786894
RST_AS_Pi1_B2_T3	0.010283	0.0102626	0.0102494	0.0102336	0.0102048	0.010165	0.0101291	0.0101104	0.0101057	0.0100971	0.0100684	0.0100181	0.00996138	0.0099203	0.00990174	0.00988754	0.00985415	0.00979968	0.00974252	0.00969675	0.00965811	0.00961007	0.00953891	0.00944364	0.00933971	0.00925011	0.00918924	0.00915191	0.00911884	0.00907379	0.00901451	0.00894823	0.00888077	0.00881779	0.00876591	0.0087265	0.00869215	0.00865657	0.00861591	0.00856677	0.00851431	0.00847625	0.00845469	0.00841594	0.00832233	0.00817317	0.00799948	0.00783846	0.00772016
RST_AS_Pi1_B3_T1	0.0340207	0.0339883	0.033969	0.0339568	0.0339355	0.0338878	0.0338142	0.0337431	0.0337098	0.0337212	0.0337467	0.0337466	0.033707	0.0336503	0.0336108	0.0336009	0.0336007	0.0335784	0.0335152	0.033418	0.0333173	0.0332451	0.0332098	0.0331901	0.0331565	0.0330969	0.0330243	0.0329605	0.0329155	0.0328751	0.032808	0.0326979	0.0325695	0.032473	0.0324323	0.0324142	0.0323717	0.0323016	0.0322317	0.0321785	0.0321441	0.0321301	0.0321254	0.0320961	0.0320148	0.0318793	0.0317022	0.031512	0.031367
RST_AS_Pi1_B3_T2	0.0454043	0.0453763	0.0453702	0.0453603	0.0453238	0.0452675	0.0452194	0.0451973	0.0451951	0.0451956	0.0451912	0.0451848	0.0451801	0.0451744	0.0451579	0.0451177	0.045048	0.0449577	0.0448697	0.0448029	0.044753	0.0446936	0.0446089	0.0445169	0.044448	0.0444065	0.044374	0.044346	0.0443336	0.0443213	0.0442648	0.0441434	0.0439952	0.0438807	0.0438237	0.0437898	0.0437334	0.0436434	0.0435357	0.0434314	0.043358	0.0433361	0.0433426	0.0433126	0.0432049	0.0430397	0.0428705	0.0427508	0.0427189
RST_AS_Pi1_B3_T3	0.0547213	0.0546766	0.0546367	0.0546266	0.0546431	0.0546559	0.0546384	0.0545864	0.0545168	0.0544576	0.0544316	0.0544386	0.054454	0.0544487	0.0544097	0.0543441	0.0542693	0.0541974	0.0541284	0.0540585	0.0539925	0.0539344	0.0538765	0.0538082	0.0537321	0.0536581	0.0535917	0.0535368	0.0534993	0.053477	0.0534513	0.0534027	0.0533325	0.05326	0.0531977	0.0531377	0.0530691	0.0529973	0.0529302	0.0528596	0.0527775	0.0526974	0.0526399	0.0526054	0.0525737	0.0525161	0.0524092	0.0522618	0.0521387
RST_AS_Pi0.5_B1_T1	0.29641	0.296248	0.296091	0.295956	0.295838	0.295715	0.295583	0.295459	0.295353	0.295247	0.295128	0.29501	0.294908	0.29481	0.294686	0.294519	0.294316	0.294096	0.293879	0.293679	0.293497	0.293317	0.293116	0.292888	0.292651	0.292428	0.292232	0.292066	0.291925	0.291787	0.291606	0.291359	0.291082	0.29085	0.290703	0.290593	0.290437	0.290208	0.289937	0.289662	0.289413	0.289224	0.289098	0.288976	0.288777	0.288472	0.288098	0.287733	0.287462
RST_AS_Pi0.5_B1_T2	0.270539	0.270368	0.270217	0.270085	0.269967	0.269857	0.269759	0.269674	0.269592	0.269485	0.269337	0.269161	0.268988	0.268837	0.26871	0.268596	0.268485	0.268364	0.26822	0.268052	0.267869	0.267668	0.26743	0.267161	0.266906	0.266712	0.266573	0.266447	0.266309	0.266162	0.266002	0.265807	0.265577	0.265354	0.265184	0.265048	0.264889	0.264682	0.264448	0.264212	0.263993	0.263813	0.263665	0.263498	0.263266	0.262983	0.262697	0.262458	0.262305
RST_AS_Pi0.5_B1_T3	0.324054	0.323888	0.32373	0.323583	0.323434	0.323274	0.323124	0.323011	0.322928	0.322829	0.322688	0.322522	0.322365	0.322233	0.322119	0.321999	0.321844	0.321636	0.321383	0.321118	0.320885	0.320706	0.320568	0.320446	0.320325	0.320189	0.320021	0.319818	0.319611	0.319427	0.319233	0.318976	0.318664	0.31838	0.318187	0.318045	0.317867	0.317626	0.317358	0.3171	0.316871	0.316692	0.316553	0.316394	0.31615	0.315804	0.315384	0.314954	0.314623
RST_AS_Pi0.5_B2_T1	0.17318	0.173095	0.172978	0.172847	0.172721	0.17261	0.172513	0.172429	0.17236	0.172304	0.17225	0.172184	0.172098	0.172	0.1719	0.1718	0.171695	0.171579	0.171452	0.171319	0.171193	0.171075	0.170944	0.17079	0.170638	0.170525	0.170449	0.170377	0.170284	0.170169	0.170022	0.169835	0.169629	0.169448	0.169318	0.169226	0.169144	0.16906	0.168966	0.168846	0.168704	0.16858	0.168498	0.168419	0.168278	0.168051	0.167773	0.167514	0.167348
RST_AS_Pi0.5_B2_T2	0.160019	0.159932	0.159869	0.159822	0.159774	0.159713	0.159647	0.159582	0.159507	0.159406	0.159291	0.15919	0.159119	0.159069	0.159019	0.158952	0.158866	0.158766	0.158654	0.158531	0.158402	0.158266	0.158117	0.157958	0.157817	0.157725	0.157676	0.157631	0.157551	0.157427	0.157265	0.15708	0.156901	0.156765	0.15669	0.156649	0.156598	0.156511	0.156389	0.156241	0.156097	0.155991	0.15592	0.155831	0.15568	0.15547	0.155231	0.155	0.154835
RST_AS_Pi0.5_B2_T3	0.156866	0.156797	0.156728	0.156655	0.156572	0.156479	0.15638	0.156281	0.156199	0.156147	0.156111	0.156062	0.155978	0.155874	0.155772	0.155677	0.155574	0.155464	0.155362	0.155269	0.155166	0.155034	0.154878	0.154722	0.154586	0.154478	0.154391	0.154318	0.154258	0.154199	0.15411	0.153965	0.15378	0.153599	0.153451	0.15333	0.153213	0.153096	0.152983	0.152874	0.152775	0.1527	0.152638	0.152546	0.152394	0.152192	0.151973	0.151777	0.151649
RST_AS_Pi0.5_B3_T1	0.1639	0.163853	0.163807	0.163742	0.163645	0.163531	0.163431	0.163368	0.163328	0.163279	0.163206	0.163118	0.163032	0.162954	0.162879	0.162796	0.162699	0.162598	0.162507	0.162421	0.162319	0.162185	0.162019	0.161846	0.161704	0.161616	0.161567	0.161517	0.161439	0.161334	0.161219	0.161104	0.160996	0.160906	0.160831	0.160744	0.160616	0.16046	0.160311	0.160187	0.160079	0.15998	0.159885	0.159779	0.159645	0.159483	0.159311	0.159145	0.159003
RST_AS_Pi0.5_B3_T2	0.148122	0.148016	0.147919	0.147831	0.147747	0.14766	0.147585	0.147544	0.147525	0.147484	0.14739	0.147264	0.147151	0.147081	0.147044	0.146998	0.146904	0.146758	0.146602	0.146486	0.146424	0.146378	0.146299	0.14617	0.14602	0.14589	0.145793	0.145715	0.145635	0.145541	0.145425	0.145288	0.145149	0.145032	0.144944	0.144851	0.144712	0.144541	0.144383	0.144258	0.144145	0.144029	0.143918	0.143814	0.143691	0.143526	0.143323	0.14312	0.14297
RST_AS_Pi0.5_B3_T3	0.113528	0.113446	0.113351	0.113279	0.113228	0.113162	0.113066	0.112968	0.112906	0.112875	0.112837	0.112773	0.112687	0.112594	0.112497	0.112386	0.112265	0.112154	0.112071	0.112014	0.111956	0.111865	0.111727	0.11155	0.111365	0.11121	0.111115	0.111084	0.111095	0.111105	0.111067	0.11096	0.110805	0.110644	0.110511	0.110402	0.110296	0.110191	0.110098	0.110015	0.109924	0.10982	0.109719	0.10963	0.109535	0.109408	0.109239	0.109053	0.108899
RST_AS_Pi0.25_B1_T1	0.184439	0.18431	0.184201	0.184113	0.184028	0.18391	0.183746	0.183566	0.183416	0.183312	0.183228	0.183123	0.182987	0.182838	0.182705	0.182593	0.182482	0.182347	0.182182	0.182004	0.181849	0.181732	0.181625	0.181481	0.181282	0.181058	0.180846	0.18066	0.180496	0.180347	0.180195	0.18002	0.179828	0.179645	0.17949	0.179353	0.179211	0.179057	0.178897	0.178731	0.17856	0.178402	0.178279	0.178175	0.178038	0.177828	0.177545	0.177233	0.176963
RST_AS_Pi0.25_B1_T2	0.205886	0.205745	0.205616	0.205495	0.205363	0.205206	0.205034	0.204883	0.204768	0.204672	0.204566	0.204439	0.204298	0.204146	0.203987	0.203827	0.203663	0.203492	0.203321	0.203172	0.203059	0.202959	0.202824	0.202626	0.202387	0.202156	0.201971	0.201827	0.201695	0.201536	0.201325	0.201079	0.200849	0.200677	0.200553	0.200422	0.200245	0.200039	0.199839	0.199655	0.199475	0.199301	0.199145	0.199005	0.198851	0.198655	0.198407	0.198129	0.197873
RST_AS_Pi0.25_B1_T3	0.193184	0.193021	0.192883	0.192783	0.192706	0.192617	0.192485	0.192315	0.192139	0.191981	0.191837	0.191697	0.191554	0.191412	0.191271	0.191128	0.190993	0.190873	0.19076	0.190636	0.190494	0.190342	0.190185	0.190014	0.18983	0.189644	0.189466	0.189293	0.189124	0.188961	0.188796	0.188613	0.188404	0.188188	0.187995	0.187839	0.187714	0.187607	0.187497	0.187358	0.187178	0.186984	0.186813	0.186662	0.186491	0.186273	0.186004	0.185706	0.185434
RST_AS_Pi0.25_B2_T1	0.227007	0.226869	0.226691	0.226506	0.226354	0.226248	0.226174	0.226117	0.226053	0.225958	0.225826	0.225685	0.225556	0.225432	0.225285	0.225111	0.224936	0.224786	0.224666	0.224566	0.224474	0.224367	0.224212	0.224007	0.223797	0.22363	0.223508	0.223399	0.223278	0.223139	0.222967	0.222754	0.222524	0.222323	0.222166	0.222018	0.221851	0.22168	0.221527	0.221382	0.221229	0.221086	0.220974	0.22086	0.220681	0.220408	0.220065	0.219704	0.219405
RST_AS_Pi0.25_B2_T2	0.214348	0.214235	0.214134	0.214071	0.214034	0.213987	0.213903	0.213785	0.213644	0.213493	0.21335	0.21323	0.213125	0.213009	0.212867	0.212708	0.212555	0.212418	0.212292	0.212173	0.21206	0.211953	0.211842	0.211714	0.211572	0.211424	0.211277	0.211137	0.211011	0.210895	0.210758	0.210573	0.210343	0.210112	0.209928	0.209796	0.209677	0.209546	0.209418	0.209308	0.209204	0.209084	0.208951	0.208819	0.208678	0.208506	0.208293	0.208063	0.207866
RST_AS_Pi0.25_B2_T3	0.220186	0.220059	0.219986	0.219926	0.219835	0.219701	0.219542	0.219398	0.219297	0.219234	0.219177	0.219098	0.218986	0.218836	0.218658	0.218466	0.218279	0.218116	0.217985	0.217887	0.217801	0.217693	0.217538	0.217345	0.217153	0.216989	0.216855	0.216738	0.216636	0.216535	0.216394	0.216182	0.215926	0.215691	0.215519	0.215385	0.21524	0.21507	0.214892	0.214722	0.214574	0.214461	0.21437	0.214256	0.214078	0.213836	0.213553	0.213252	0.212979
RST_AS_Pi0.25_B3_T1	0.180078	0.179967	0.179851	0.179737	0.17962	0.179487	0.179345	0.179223	0.179133	0.179046	0.178927	0.178782	0.178646	0.178539	0.178452	0.178359	0.17824	0.178087	0.177914	0.177752	0.177626	0.177525	0.177417	0.17728	0.17713	0.176991	0.176874	0.176777	0.176694	0.176606	0.176479	0.176295	0.17608	0.175883	0.175717	0.175554	0.175366	0.17517	0.174994	0.174839	0.174695	0.174574	0.174486	0.174394	0.174237	0.173989	0.173687	0.1734	0.173204
RST_AS_Pi0.25_B3_T2	0.181315	0.181133	0.180977	0.180875	0.180819	0.180764	0.180681	0.180577	0.180475	0.180376	0.180271	0.180162	0.180061	0.179964	0.179843	0.179674	0.17947	0.179274	0.179126	0.179037	0.178977	0.178904	0.178792	0.178653	0.178509	0.178369	0.17823	0.178093	0.177966	0.177851	0.177734	0.177603	0.177458	0.17731	0.177168	0.177026	0.176871	0.176706	0.176541	0.176373	0.176196	0.176019	0.175866	0.175732	0.175588	0.175407	0.175189	0.17496	0.174764
RST_AS_Pi0.25_B3_T3	0.195359	0.195229	0.195093	0.19498	0.194895	0.194806	0.194676	0.194507	0.194336	0.194198	0.194098	0.194017	0.193929	0.193818	0.193679	0.193517	0.193347	0.193192	0.193066	0.192971	0.192894	0.19281	0.192692	0.192522	0.192323	0.192141	0.192011	0.191932	0.19188	0.191832	0.191763	0.191648	0.191474	0.191259	0.191046	0.190868	0.19072	0.190572	0.190409	0.190236	0.190066	0.18991	0.189766	0.189625	0.189473	0.189306	0.189121	0.188932	0.188773
CBL_YE_Pi8_B1_T1	-0.0525944	-0.052615	-0.0526373	-0.0526763	-0.0527429	-0.0528244	-0.0528846	-0.0528947	-0.0528619	-0.0528227	-0.0528103	-0.0528304	-0.0528626	-0.0528818	-0.0528825	-0.0528841	-0.0529099	-0.0529599	-0.0530112	-0.0530424	-0.0530587	-0.0530864	-0.0531376	-0.0531913	-0.0532185	-0.0532185	-0.0532154	-0.0532249	-0.0532429	-0.0532608	-0.053275	-0.053286	-0.0532993	-0.0533244	-0.0533631	-0.0534036	-0.0534356	-0.053463	-0.0534969	-0.0535419	-0.0535933	-0.0536445	-0.0536929	-0.0537396	-0.053781	-0.0538081	-0.0538098	-0.0537813	-0.0537352
CBL_YE_Pi8_B1_T2	-0.0513677	-0.0513757	-0.0514241	-0.0514902	-0.0515442	-0.0515745	-0.0515888	-0.0515985	-0.0516116	-0.051631	-0.0516551	-0.0516789	-0.0516998	-0.0517177	-0.0517253	-0.0517153	-0.0516972	-0.0516959	-0.0517253	-0.0517718	-0.0518117	-0.0518419	-0.051879	-0.0519318	-0.0519872	-0.0520243	-0.0520336	-0.0520186	-0.0519901	-0.051967	-0.051975	-0.0520251	-0.0521021	-0.0521781	-0.0522373	-0.0522804	-0.052306	-0.0523084	-0.0522975	-0.0522995	-0.0523277	-0.0523656	-0.0523948	-0.0524242	-0.0524703	-0.0525261	-0.0525665	-0.0525738	-0.0525537
CBL_YE_Pi8_B1_T3	-0.0539092	-0.0539367	-0.0539343	-0.0539205	-0.0539235	-0.053959	-0.0540125	-0.0540466	-0.054036	-0.0539943	-0.0539593	-0.0539549	-0.0539732	-0.0539918	-0.0540013	-0.0540107	-0.054027	-0.0540444	-0.0540549	-0.0540633	-0.0540778	-0.0540957	-0.0541071	-0.0541103	-0.0541159	-0.054133	-0.0541576	-0.0541764	-0.0541842	-0.0541946	-0.0542288	-0.0542932	-0.0543728	-0.0544413	-0.0544759	-0.0544708	-0.0544413	-0.0544134	-0.0544055	-0.0544213	-0.0544524	-0.0544863	-0.0545134	-0.0545302	-0.0545381	-0.0545396	-0.0545366	-0.054537	-0.0545528
CBL_YE_Pi8_B2_T1	-0.0492017	-0.0491798	-0.0491762	-0.0491924	-0.0492152	-0.0492356	-0.0492529	-0.0492666	-0.0492774	-0.0492914	-0.0493133	-0.0493404	-0.0493637	-0.0493763	-0.049379	-0.049381	-0.0493955	-0.0494302	-0.0494814	-0.0495368	-0.0495847	-0.0496238	-0.0496587	-0.0496876	-0.0497027	-0.0497045	-0.0497074	-0.0497262	-0.049763	-0.0498058	-0.0498378	-0.0498487	-0.0498448	-0.0498459	-0.0498705	-0.049923	-0.0499907	-0.0500512	-0.0500858	-0.0500944	-0.0500975	-0.0501161	-0.0501529	-0.0501922	-0.0502166	-0.0502219	-0.0502202	-0.0502297	-0.0502584
CBL_YE_Pi8_B2_T2	-0.0480531	-0.0480803	-0.0481191	-0.0481539	-0.0481776	-0.0481881	-0.0481782	-0.048146	-0.0481072	-0.0480878	-0.0481008	-0.0481358	-0.0481719	-0.048197	-0.0482132	-0.0482298	-0.0482518	-0.0482795	-0.0483127	-0.0483516	-0.0483927	-0.048431	-0.0484638	-0.0484886	-0.0485007	-0.0485023	-0.0485106	-0.0485421	-0.0485903	-0.0486317	-0.0486604	-0.0486982	-0.0487616	-0.0488305	-0.0488651	-0.0488526	-0.0488185	-0.0487906	-0.0487829	-0.0488056	-0.0488623	-0.0489312	-0.0489764	-0.0489869	-0.0489874	-0.0490079	-0.0490592	-0.0491302	-0.0491907
CBL_YE_Pi8_B2_T3	-0.0486918	-0.048718	-0.0487361	-0.0487601	-0.0488045	-0.0488626	-0.0489045	-0.0489062	-0.0488766	-0.0488506	-0.0488514	-0.0488721	-0.0488923	-0.0489019	-0.0489061	-0.0489185	-0.0489492	-0.0489989	-0.0490582	-0.0491104	-0.0491406	-0.0491484	-0.04915	-0.0491626	-0.0491856	-0.0492061	-0.0492182	-0.0492282	-0.0492415	-0.0492592	-0.0492897	-0.0493473	-0.0494327	-0.0495202	-0.0495738	-0.0495825	-0.0495712	-0.0495688	-0.0495826	-0.0496041	-0.0496257	-0.0496461	-0.0496675	-0.0496927	-0.0497259	-0.0497683	-0.0498162	-0.0498603	-0.0498873
CBL_YE_Pi8_B3_T1	0.0779368	0.0778497	0.0777773	0.0777232	0.0776769	0.0776257	0.0775718	0.0775306	0.0775108	0.0774989	0.0774701	0.0774197	0.0773684	0.0773365	0.0773175	0.0772877	0.0772351	0.0771717	0.0771201	0.0770926	0.0770779	0.0770455	0.0769686	0.0768526	0.0767355	0.0766559	0.0766171	0.0765915	0.0765562	0.076506	0.0764374	0.0763436	0.0762315	0.0761282	0.076057	0.0760099	0.0759617	0.0759091	0.0758709	0.0758558	0.0758484	0.0758319	0.0758051	0.0757698	0.0757101	0.0756029	0.0754431	0.0752613	0.0751243
CBL_YE_Pi8_B3_T2	0.094397	0.0943569	0.0943268	0.0942988	0.0942629	0.0942179	0.0941758	0.0941479	0.094125	0.0940823	0.0940068	0.0939106	0.0938184	0.0937502	0.0937101	0.0936856	0.0936591	0.0936221	0.0935751	0.0935185	0.0934554	0.0933897	0.0933178	0.093231	0.0931396	0.0930684	0.0930171	0.0929544	0.0928673	0.0927858	0.0927307	0.0926747	0.0925828	0.0924665	0.092376	0.0923375	0.0923266	0.092305	0.0922581	0.0921891	0.0921094	0.0920412	0.0920095	0.0920073	0.0919877	0.0919068	0.091766	0.0916136	0.0915149
CBL_YE_Pi8_B3_T3	0.122119	0.122101	0.122092	0.122078	0.122047	0.121992	0.121928	0.121882	0.121857	0.121827	0.12177	0.121699	0.121641	0.121607	0.121588	0.121563	0.12151	0.121427	0.121336	0.121263	0.121206	0.121148	0.121078	0.121005	0.120933	0.120857	0.120768	0.120669	0.120573	0.120499	0.12045	0.120404	0.120337	0.120245	0.120152	0.120076	0.120007	0.119934	0.119868	0.119828	0.119813	0.119805	0.119789	0.119755	0.119692	0.119591	0.11946	0.119315	0.119183
CBL_YE_Pi4_B1_T1	0.0967894	0.0967672	0.0967576	0.0967405	0.0966956	0.0966218	0.0965462	0.0965035	0.0964993	0.0965014	0.0964771	0.0964287	0.0963821	0.0963489	0.0963162	0.0962683	0.0962023	0.0961227	0.0960399	0.0959723	0.0959326	0.0959109	0.0958835	0.095844	0.0958087	0.0957888	0.0957692	0.0957296	0.0956746	0.0956239	0.0955746	0.0954996	0.095386	0.0952561	0.0951438	0.0950607	0.0949987	0.0949537	0.0949242	0.0949001	0.0948757	0.0948629	0.0948674	0.0948618	0.0948057	0.0946823	0.0945069	0.0943181	0.0941761
CBL_YE_Pi4_B1_T2	0.10019	0.100142	0.100075	0.100006	0.0999475	0.0999004	0.0998615	0.0998313	0.0998047	0.0997665	0.0997098	0.09965	0.099607	0.0995826	0.0995639	0.0995437	0.0995245	0.0995086	0.0994921	0.0994703	0.0994427	0.0994107	0.0993698	0.0993061	0.0992102	0.0990963	0.0990005	0.0989553	0.0989666	0.0990042	0.0990127	0.0989503	0.098827	0.0986977	0.0986102	0.0985603	0.0985125	0.0984527	0.0983925	0.0983408	0.0983024	0.0982875	0.0982958	0.0982921	0.0982282	0.0980908	0.0979144	0.0977629	0.0976971
CBL_YE_Pi4_B1_T3	0.1461	0.146012	0.145948	0.145906	0.14585	0.145759	0.145648	0.145552	0.145492	0.145467	0.14547	0.145493	0.14552	0.14552	0.145469	0.145367	0.145252	0.145164	0.145119	0.145089	0.145039	0.144954	0.144843	0.144721	0.144614	0.14455	0.144542	0.144567	0.144585	0.14455	0.14444	0.144264	0.144066	0.143901	0.143793	0.143729	0.14369	0.143674	0.143676	0.143674	0.143647	0.143594	0.143525	0.143445	0.143349	0.143236	0.14311	0.142991	0.142918
CBL_YE_Pi4_B2_T1	0.0555348	0.0555031	0.0554659	0.0554119	0.055333	0.0552312	0.0551246	0.0550381	0.0549832	0.0549501	0.0549225	0.0548911	0.0548541	0.0548074	0.0547403	0.0546436	0.0545262	0.054416	0.0543359	0.0542805	0.0542245	0.0541453	0.0540379	0.0539164	0.0538045	0.0537191	0.0536509	0.0535697	0.0534532	0.0533134	0.0531895	0.0531034	0.0530347	0.0529472	0.0528317	0.0527073	0.0525894	0.0524826	0.0523935	0.0523214	0.052242	0.0521272	0.051984	0.0518577	0.0517903	0.0517851	0.0518085	0.0518091	0.0517332
CBL_YE_Pi4_B2_T2	0.0804457	0.0803969	0.0803225	0.0802205	0.0801128	0.0800201	0.0799456	0.0798818	0.0798199	0.0797577	0.0797037	0.0796694	0.0796535	0.079634	0.0795818	0.0794845	0.0793556	0.0792188	0.079083	0.0789447	0.0788088	0.078689	0.0785835	0.0784728	0.0783506	0.0782365	0.0781519	0.0780919	0.0780283	0.0779333	0.0777976	0.0776342	0.0774681	0.0773257	0.0772211	0.0771401	0.0770504	0.076935	0.0768011	0.0766648	0.0765383	0.0764274	0.076324	0.0762038	0.0760529	0.0758872	0.0757378	0.0756286	0.0755653
CBL_YE_Pi4_B2_T3	0.0744147	0.0743326	0.0742802	0.0742389	0.0741785	0.0740855	0.073978	0.0738864	0.0738223	0.0737733	0.0737217	0.0736619	0.0736001	0.0735464	0.0735023	0.0734559	0.0733919	0.073306	0.0732056	0.0731046	0.0730152	0.0729371	0.0728587	0.072773	0.0726835	0.0725918	0.0724913	0.0723828	0.0722738	0.0721638	0.0720472	0.0719291	0.0718217	0.0717254	0.0716248	0.0715069	0.0713765	0.0712547	0.0711593	0.0710843	0.0710019	0.0708924	0.0707669	0.0706545	0.0705742	0.0705243	0.0704937	0.0704693	0.0704262
CBL_YE_Pi4_B3_T1	0.257432	0.257341	0.257218	0.257072	0.256936	0.256833	0.256756	0.256685	0.25661	0.256538	0.256483	0.256451	0.256429	0.2564	0.256351	0.256278	0.256176	0.256053	0.255929	0.255824	0.255732	0.255616	0.255457	0.255275	0.255114	0.255001	0.254937	0.254913	0.254922	0.25493	0.254873	0.254727	0.254534	0.25437	0.254274	0.254215	0.254136	0.254022	0.253892	0.253763	0.253643	0.253542	0.253466	0.253395	0.253294	0.253141	0.252947	0.252743	0.252581
CBL_YE_Pi4_B3_T2	0.2819	0.281781	0.281687	0.281618	0.28155	0.281452	0.281329	0.281218	0.281143	0.281096	0.281064	0.28105	0.28105	0.28103	0.280947	0.280797	0.280623	0.280473	0.280353	0.280241	0.280116	0.279978	0.279826	0.279671	0.279542	0.279469	0.279436	0.279393	0.279301	0.279157	0.278971	0.278752	0.278531	0.278365	0.278286	0.278246	0.278159	0.278007	0.277842	0.277717	0.277641	0.277601	0.277576	0.277527	0.277397	0.277156	0.276836	0.276521	0.276312
CBL_YE_Pi4_B3_T3	0.275106	0.275018	0.274904	0.274779	0.274657	0.27454	0.274422	0.274309	0.274211	0.274126	0.274049	0.273987	0.273947	0.273914	0.273858	0.273769	0.273666	0.273568	0.27348	0.273387	0.273276	0.273148	0.273017	0.272895	0.272788	0.272684	0.272565	0.272436	0.272326	0.272256	0.272201	0.272102	0.271938	0.271738	0.271552	0.271405	0.271292	0.271208	0.271143	0.271083	0.271018	0.270951	0.270879	0.270784	0.270645	0.270456	0.270236	0.27003	0.269906
CBL_YE_Pi2_B1_T1	-0.0309927	-0.031025	-0.031073	-0.0311225	-0.0311629	-0.0311936	-0.0312207	-0.031251	-0.0312892	-0.0313332	-0.0313716	-0.0313911	-0.0313897	-0.0313808	-0.0313827	-0.0314041	-0.0314438	-0.0314984	-0.031564	-0.0316295	-0.03168	-0.031713	-0.0317442	-0.0317875	-0.0318393	-0.0318877	-0.0319302	-0.0319725	-0.0320195	-0.0320758	-0.0321466	-0.0322291	-0.0323063	-0.0323538	-0.0323599	-0.0323438	-0.0323426	-0.0323766	-0.0324383	-0.0325084	-0.0325727	-0.0326216	-0.0326505	-0.0326659	-0.0326821	-0.0327095	-0.0327491	-0.0327933	-0.0328357
CBL_YE_Pi2_B1_T2	-0.0269829	-0.0270369	-0.0270765	-0.0271084	-0.0271416	-0.0271799	-0.0272204	-0.027256	-0.0272833	-0.0273048	-0.027324	-0.0273403	-0.0273491	-0.02735	-0.027354	-0.0273768	-0.0274206	-0.0274708	-0.0275135	-0.027552	-0.0275946	-0.0276376	-0.0276711	-0.0276977	-0.027732	-0.0277856	-0.0278557	-0.0279306	-0.0279979	-0.0280482	-0.0280805	-0.0281064	-0.0281411	-0.0281863	-0.0282276	-0.0282513	-0.0282624	-0.0282792	-0.0283165	-0.028376	-0.028445	-0.0285073	-0.0285581	-0.0286048	-0.0286518	-0.0286961	-0.0287351	-0.0287698	-0.0288043
CBL_YE_Pi2_B1_T3	-0.0178045	-0.0178545	-0.0178987	-0.0179298	-0.0179533	-0.0179779	-0.0179995	-0.0180079	-0.0180094	-0.0180228	-0.0180586	-0.0181098	-0.0181702	-0.0182392	-0.0183085	-0.0183589	-0.0183804	-0.0183873	-0.0184033	-0.0184384	-0.0184832	-0.0185269	-0.018572	-0.0186249	-0.0186807	-0.0187237	-0.0187496	-0.0187769	-0.0188285	-0.0189028	-0.0189773	-0.0190361	-0.0190826	-0.019123	-0.0191534	-0.0191735	-0.0191985	-0.019242	-0.0192969	-0.0193417	-0.0193644	-0.019372	-0.0193838	-0.0194167	-0.0194734	-0.0195443	-0.0196138	-0.0196656	-0.0196904
CBL_YE_Pi2_B2_T1	0.259269	0.259198	0.259141	0.259071	0.258964	0.258819	0.258665	0.258548	0.25848	0.258426	0.258347	0.25824	0.258116	0.257969	0.257785	0.257572	0.257358	0.25717	0.257023	0.256917	0.256832	0.256725	0.256561	0.256348	0.256134	0.255954	0.255801	0.255657	0.255519	0.255373	0.255169	0.25488	0.254557	0.254305	0.254168	0.254076	0.25393	0.25371	0.253469	0.253257	0.25309	0.252962	0.252834	0.252646	0.252364	0.252002	0.251608	0.251257	0.251054
CBL_YE_Pi2_B2_T2	0.240408	0.240309	0.240237	0.240177	0.240105	0.23999	0.239832	0.239654	0.23948	0.239321	0.239184	0.239079	0.239002	0.238927	0.238822	0.238675	0.238502	0.238339	0.238209	0.238102	0.237984	0.237828	0.237633	0.237424	0.237228	0.237043	0.23685	0.236654	0.236496	0.236383	0.236251	0.236043	0.235788	0.235567	0.235409	0.235258	0.235066	0.234849	0.234643	0.234466	0.234326	0.234232	0.23415	0.234001	0.233739	0.233378	0.232966	0.232577	0.232322
CBL_YE_Pi2_B2_T3	0.22651	0.226344	0.226214	0.226133	0.226076	0.226002	0.22589	0.225755	0.225623	0.225499	0.225378	0.22526	0.225156	0.22507	0.224983	0.224862	0.224697	0.224513	0.224343	0.224194	0.224043	0.223874	0.223691	0.223514	0.223354	0.223197	0.223017	0.222816	0.222641	0.222508	0.222356	0.222117	0.221835	0.221642	0.221596	0.221598	0.221517	0.221329	0.221096	0.220876	0.220704	0.220596	0.220522	0.220396	0.220151	0.219798	0.2194	0.21906	0.218903
CBL_YE_Pi2_B3_T1	0.236854	0.236786	0.236742	0.236714	0.236671	0.236586	0.236465	0.236344	0.236256	0.236201	0.236159	0.236116	0.236065	0.235998	0.235901	0.235773	0.235624	0.235483	0.235379	0.235315	0.235252	0.235142	0.23498	0.234811	0.234688	0.234621	0.234576	0.234512	0.234415	0.234292	0.234146	0.233976	0.233802	0.233672	0.233623	0.233623	0.233596	0.233492	0.233315	0.233112	0.232946	0.232866	0.232866	0.232867	0.232777	0.232561	0.232251	0.231923	0.231682
CBL_YE_Pi2_B3_T2	0.229719	0.229654	0.229609	0.229566	0.229516	0.229457	0.229386	0.22931	0.229245	0.229197	0.229154	0.229093	0.229001	0.228887	0.228776	0.228694	0.228639	0.228576	0.228475	0.228337	0.228185	0.228042	0.227918	0.227824	0.227763	0.227718	0.227652	0.227549	0.227431	0.227323	0.227216	0.227075	0.226893	0.226709	0.226575	0.226499	0.226455	0.226426	0.226412	0.226398	0.226359	0.226283	0.226174	0.226026	0.225824	0.225573	0.225299	0.225052	0.224903
CBL_YE_Pi2_B3_T3	0.221798	0.221706	0.221617	0.221531	0.22144	0.221337	0.221237	0.221161	0.221114	0.221077	0.221034	0.220992	0.220965	0.220951	0.220927	0.220869	0.220776	0.220663	0.220542	0.220419	0.220308	0.220222	0.220158	0.220084	0.219972	0.219829	0.219688	0.219587	0.219532	0.219503	0.219465	0.219383	0.219243	0.219075	0.218937	0.218858	0.218803	0.218716	0.218583	0.218437	0.21832	0.218253	0.218222	0.218194	0.218145	0.218069	0.21796	0.217803	0.217598
CBL_YE_Pi1_B1_T1	0.00356655	0.00355141	0.00352135	0.00347787	0.00343359	0.00340194	0.00339031	0.00339722	0.00341081	0.00341556	0.0034064	0.00339284	0.00338689	0.00339182	0.0034002	0.00339928	0.00337674	0.00332872	0.00326526	0.00320235	0.00314462	0.00308017	0.00300197	0.0029273	0.00288852	0.00289522	0.00291664	0.00291364	0.00288187	0.00284701	0.00282197	0.00278833	0.0027261	0.00264288	0.00256882	0.00252567	0.00250846	0.00249625	0.00246931	0.00242206	0.00236992	0.0023363	0.00232307	0.00230475	0.00225856	0.00218938	0.00211675	0.00205981	0.00203533
CBL_YE_Pi1_B1_T2	0.0323511	0.032366	0.0323974	0.0324123	0.0323827	0.0323122	0.0322371	0.0321978	0.0322077	0.032246	0.0322777	0.0322798	0.0322534	0.0322202	0.0322051	0.032217	0.032243	0.0322599	0.0322482	0.0321996	0.0321149	0.0320049	0.0318927	0.03181	0.0317732	0.0317636	0.0317427	0.0316937	0.0316348	0.0315825	0.0315237	0.0314386	0.0313392	0.0312632	0.0312312	0.0312217	0.0311998	0.0311571	0.031113	0.031089	0.031095	0.0311242	0.0311515	0.0311417	0.0310713	0.0309398	0.0307695	0.0306047	0.0305107
CBL_YE_Pi1_B1_T3	0.0359486	0.0359176	0.0358798	0.0358452	0.0358085	0.0357559	0.0356917	0.0356421	0.035624	0.0356231	0.0356108	0.0355774	0.035539	0.0355147	0.0355063	0.0355003	0.035484	0.0354576	0.0354299	0.0354052	0.0353765	0.0353316	0.035267	0.0351943	0.0351328	0.0350921	0.0350628	0.0350312	0.0349988	0.0349735	0.0349412	0.0348772	0.0347885	0.0347215	0.0347052	0.0347066	0.0346701	0.0345891	0.0345008	0.0344333	0.0343903	0.034373	0.0343838	0.034406	0.0344048	0.0343536	0.0342522	0.0341309	0.0340463
CBL_YE_Pi1_B2_T1	0.040159	0.0400887	0.0400123	0.0399393	0.0398643	0.0397757	0.0396815	0.0396107	0.0395841	0.039592	0.0396041	0.0395978	0.03957	0.0395323	0.039496	0.0394608	0.0394148	0.0393448	0.0392508	0.0391538	0.0390833	0.0390508	0.0390399	0.0390214	0.0389763	0.0389052	0.0388226	0.0387435	0.0386678	0.0385826	0.0384803	0.0383693	0.0382658	0.0381802	0.03811	0.0380402	0.0379612	0.0378823	0.0378173	0.0377604	0.0376946	0.0376184	0.0375453	0.0374805	0.0374147	0.0373378	0.0372471	0.0371539	0.037086
CBL_YE_Pi1_B2_T2	0.0667271	0.0667031	0.0666828	0.0666509	0.0665942	0.0665085	0.0664088	0.0663223	0.0662664	0.0662371	0.0662236	0.0662206	0.0662248	0.0662267	0.0662093	0.0661588	0.0660744	0.0659706	0.0658656	0.065771	0.0656933	0.0656337	0.0655838	0.0655269	0.0654519	0.0653621	0.0652732	0.0652014	0.0651514	0.0651089	0.0650504	0.0649656	0.0648669	0.0647789	0.064713	0.0646521	0.0645671	0.0644528	0.0643352	0.0642428	0.06418	0.0641337	0.0640956	0.0640639	0.0640295	0.0639716	0.0638763	0.0637579	0.0636595
CBL_YE_Pi1_B2_T3	0.0706645	0.0706204	0.0705941	0.070578	0.070559	0.0705195	0.0704607	0.0704075	0.070379	0.0703629	0.0703363	0.0702967	0.0702585	0.0702239	0.0701765	0.070108	0.0700312	0.0699587	0.0698825	0.0697879	0.0696804	0.0695814	0.0695018	0.0694328	0.0693584	0.0692703	0.0691726	0.0690779	0.0689937	0.0689174	0.0688449	0.0687785	0.0687145	0.0686417	0.0685563	0.0684716	0.0684027	0.0683499	0.0683029	0.0682467	0.0681664	0.0680639	0.0679663	0.0679017	0.0678642	0.0678202	0.0677425	0.0676311	0.0675024
CBL_YE_Pi1_B3_T1	0.403494	0.40343	0.403361	0.403282	0.403171	0.403017	0.40286	0.402763	0.402741	0.402737	0.402685	0.402565	0.402414	0.402276	0.402163	0.40205	0.401915	0.401755	0.401576	0.40138	0.401178	0.400991	0.400822	0.400657	0.400478	0.400295	0.400133	0.400017	0.399949	0.399879	0.399709	0.399394	0.399013	0.398709	0.398555	0.398475	0.398361	0.398195	0.398026	0.397875	0.397735	0.397612	0.39751	0.397383	0.39718	0.396891	0.396558	0.396245	0.396049
CBL_YE_Pi1_B3_T2	0.383199	0.383061	0.38289	0.382727	0.382591	0.382479	0.38238	0.382293	0.382217	0.382148	0.382085	0.382034	0.381998	0.381969	0.381928	0.381851	0.38171	0.381495	0.381233	0.380988	0.380805	0.380673	0.380531	0.38034	0.380123	0.379934	0.379797	0.379693	0.379598	0.379495	0.379352	0.379137	0.378867	0.378619	0.378454	0.378359	0.378275	0.378158	0.37799	0.377765	0.377524	0.377338	0.377228	0.377125	0.376948	0.376686	0.376398	0.376171	0.3761
CBL_YE_Pi1_B3_T3	0.377812	0.377689	0.37755	0.377406	0.377256	0.377089	0.376912	0.376759	0.376647	0.376559	0.376478	0.376421	0.376415	0.376446	0.376444	0.376343	0.376135	0.375871	0.375631	0.375465	0.375368	0.375293	0.375197	0.375064	0.374902	0.374723	0.374541	0.374385	0.374276	0.374182	0.37402	0.373748	0.373426	0.373177	0.373057	0.372988	0.372866	0.372688	0.37253	0.372434	0.372372	0.372299	0.372194	0.372044	0.371837	0.37157	0.371264	0.370969	0.370776
CBL_YE_Pi0.5_B1_T1	0.103765	0.103697	0.103638	0.103591	0.103541	0.103466	0.103374	0.103304	0.103283	0.103287	0.103273	0.103227	0.103174	0.103137	0.103106	0.103042	0.102933	0.102802	0.102694	0.10263	0.102604	0.102593	0.102569	0.102513	0.102422	0.102304	0.10217	0.102037	0.101928	0.101852	0.101788	0.101713	0.101626	0.101551	0.101504	0.101461	0.101392	0.101298	0.101197	0.101098	0.100994	0.100892	0.10081	0.100748	0.100681	0.100587	0.100467	0.10034	0.100243
CBL_YE_Pi0.5_B1_T2	0.117938	0.117905	0.117902	0.117917	0.117922	0.117884	0.117791	0.117675	0.117585	0.117547	0.117546	0.117548	0.117519	0.117447	0.117344	0.117235	0.117138	0.117051	0.116971	0.116897	0.116838	0.116793	0.116753	0.116703	0.116638	0.116568	0.116502	0.116444	0.116387	0.116315	0.116204	0.116041	0.115856	0.115711	0.115642	0.115613	0.115564	0.115478	0.115381	0.115292	0.115205	0.115121	0.115055	0.115006	0.114947	0.114849	0.114706	0.114554	0.114455
CBL_YE_Pi0.5_B1_T3	0.119478	0.119443	0.119404	0.119352	0.119277	0.119183	0.119087	0.119017	0.118992	0.119008	0.119039	0.119048	0.119007	0.118915	0.118799	0.118693	0.11861	0.118543	0.118476	0.118408	0.11835	0.118301	0.118238	0.118145	0.118036	0.117942	0.117877	0.117825	0.117766	0.117686	0.117583	0.117458	0.117336	0.117257	0.117239	0.117245	0.117214	0.117124	0.117	0.11688	0.11678	0.1167	0.116626	0.116546	0.11646	0.116377	0.116302	0.116234	0.116186
CBL_YE_Pi0.5_B2_T1	0.0765269	0.0764552	0.0764144	0.0763871	0.076335	0.0762365	0.076118	0.0760296	0.0759931	0.0759855	0.0759678	0.075916	0.0758314	0.0757325	0.0756351	0.0755374	0.0754283	0.0753096	0.075196	0.0750974	0.0750095	0.0749223	0.0748304	0.0747346	0.0746375	0.0745362	0.0744261	0.0743113	0.0741998	0.0740886	0.0739604	0.0738026	0.0736235	0.0734545	0.0733265	0.0732342	0.0731365	0.0730063	0.0728601	0.0727343	0.0726451	0.0725777	0.0725032	0.0724008	0.0722702	0.0721264	0.071989	0.0718769	0.0718007
CBL_YE_Pi0.5_B2_T2	0.0555958	0.0554896	0.0554284	0.0554028	0.0553874	0.0553595	0.0553223	0.0553015	0.0553117	0.0553362	0.0553427	0.0553107	0.0552407	0.0551463	0.055045	0.054952	0.0548715	0.0547933	0.0547032	0.0546007	0.0544989	0.0544011	0.0542967	0.0541852	0.054087	0.0540163	0.0539586	0.0538865	0.0537853	0.0536575	0.0535139	0.0533633	0.0532101	0.0530628	0.0529407	0.0528539	0.0527842	0.052705	0.0526073	0.0524985	0.0523847	0.0522651	0.0521368	0.0520032	0.0518766	0.0517685	0.0516792	0.0516022	0.0515291
CBL_YE_Pi0.5_B2_T3	0.0600972	0.0600705	0.0600227	0.0599528	0.059871	0.0597838	0.0597081	0.0596714	0.0596805	0.0597058	0.0597096	0.0596741	0.0596001	0.0594988	0.0593889	0.0592897	0.0592104	0.0591474	0.0590885	0.0590228	0.05895	0.0588738	0.0587923	0.0586998	0.0585987	0.0584994	0.0584068	0.058318	0.0582327	0.0581543	0.0580824	0.0580007	0.0578817	0.057714	0.0575249	0.0573605	0.0572402	0.0571515	0.0570796	0.0570131	0.056938	0.0568457	0.0567392	0.0566242	0.0565044	0.0563907	0.056301	0.0562418	0.0561919
CBL_YE_Pi0.5_B3_T1	0.326279	0.326186	0.326104	0.325994	0.325836	0.325641	0.32546	0.32536	0.325346	0.325353	0.325322	0.325259	0.325205	0.325164	0.325094	0.324953	0.324741	0.324512	0.324336	0.324241	0.324185	0.324098	0.323945	0.323747	0.323554	0.323404	0.323306	0.32324	0.323171	0.323062	0.322893	0.322672	0.322438	0.322233	0.322079	0.321954	0.321826	0.32168	0.321522	0.321364	0.321228	0.321138	0.321089	0.321039	0.320937	0.320763	0.320531	0.320298	0.320144
CBL_YE_Pi0.5_B3_T2	0.332875	0.332789	0.332716	0.332674	0.332651	0.332607	0.332526	0.332433	0.332365	0.332326	0.332284	0.33221	0.332112	0.332026	0.331963	0.331881	0.331715	0.331462	0.331208	0.33104	0.330942	0.330822	0.330635	0.33045	0.330371	0.330399	0.330418	0.330325	0.330147	0.329973	0.329824	0.329649	0.329441	0.329269	0.329171	0.32909	0.328954	0.328772	0.328594	0.328437	0.328308	0.328235	0.328221	0.328187	0.328038	0.327752	0.327397	0.327089	0.326951
CBL_YE_Pi0.5_B3_T3	0.454247	0.454159	0.45411	0.45409	0.454052	0.453938	0.453741	0.453521	0.45333	0.453161	0.452984	0.452821	0.452733	0.45272	0.452693	0.45255	0.452282	0.451966	0.451694	0.451494	0.451326	0.45113	0.450884	0.450629	0.450433	0.450308	0.450199	0.450079	0.449996	0.449954	0.449807	0.449417	0.448874	0.448438	0.448247	0.448169	0.448004	0.447723	0.447408	0.447135	0.446978	0.44699	0.44708	0.447013	0.446632	0.445984	0.445233	0.444592	0.444327
CBL_YE_Pi0.25_B1_T1	0.0269568	0.0269252	0.0269303	0.0269545	0.0269642	0.0269364	0.0268824	0.026834	0.026803	0.0267686	0.0267133	0.0266536	0.0266227	0.0266321	0.0266643	0.0266943	0.0267051	0.0266874	0.0266423	0.0265835	0.0265269	0.0264772	0.02643	0.0263855	0.0263483	0.0263194	0.0262949	0.0262743	0.0262565	0.0262288	0.0261686	0.0260687	0.0259531	0.0258642	0.0258275	0.025826	0.0258163	0.0257724	0.0257042	0.0256481	0.0256394	0.0256829	0.0257401	0.0257544	0.0256961	0.0255751	0.0254243	0.0252904	0.0252318
CBL_YE_Pi0.25_B1_T2	0.0526953	0.0526845	0.0526556	0.0526061	0.0525397	0.0524663	0.0524014	0.0523633	0.0523592	0.052372	0.0523727	0.0523469	0.0523028	0.0522525	0.0521941	0.0521214	0.0520423	0.0519775	0.0519409	0.0519285	0.0519194	0.0518892	0.0518249	0.0517353	0.0516481	0.0515873	0.0515543	0.0515341	0.0515133	0.051476	0.0513972	0.0512664	0.0511195	0.0510255	0.0510232	0.0510754	0.0511087	0.0510897	0.0510325	0.0509602	0.0508904	0.0508434	0.0508279	0.0508146	0.0507509	0.0506113	0.0504201	0.0502377	0.0501381
CBL_YE_Pi0.25_B1_T3	0.0525858	0.0525795	0.0525759	0.0525548	0.0525064	0.0524456	0.0523941	0.0523568	0.0523226	0.0522827	0.0522413	0.0522065	0.0521798	0.0521563	0.052132	0.0521026	0.0520644	0.0520181	0.0519714	0.0519289	0.051883	0.0518229	0.0517505	0.0516812	0.0516255	0.0515807	0.0515438	0.0515246	0.0515277	0.0515291	0.0514894	0.0513947	0.0512731	0.0511704	0.0511169	0.0511081	0.051112	0.0510929	0.0510324	0.0509433	0.0508667	0.0508356	0.0508351	0.0508151	0.0507452	0.0506356	0.0505123	0.0503995	0.0503263
CBL_YE_Pi0.25_B2_T1	0.0956291	0.0955551	0.0954769	0.0954011	0.0953154	0.0952131	0.0951096	0.0950319	0.0949896	0.0949673	0.094944	0.0949099	0.0948653	0.0948094	0.0947354	0.0946355	0.0945102	0.0943744	0.0942472	0.0941392	0.0940509	0.0939758	0.0939006	0.0938131	0.0937124	0.0936082	0.0935099	0.093424	0.0933561	0.0932986	0.093223	0.0931036	0.0929464	0.0927863	0.0926513	0.0925342	0.0924097	0.092274	0.0921462	0.0920431	0.0919651	0.0918965	0.0918078	0.0916717	0.0914898	0.0912902	0.0911024	0.0909525	0.0908662
CBL_YE_Pi0.25_B2_T2	0.0961686	0.0961005	0.0960543	0.0960191	0.0959698	0.0958935	0.0958046	0.0957316	0.0956878	0.0956655	0.0956518	0.0956358	0.0956022	0.095535	0.0954308	0.0953007	0.0951607	0.0950241	0.0948958	0.0947741	0.094656	0.0945406	0.0944271	0.0943178	0.0942204	0.0941321	0.09403	0.0938984	0.0937582	0.0936441	0.0935556	0.0934545	0.093313	0.0931434	0.0929807	0.0928482	0.0927435	0.092652	0.092558	0.0924541	0.0923504	0.0922631	0.0921816	0.0920721	0.0919231	0.0917578	0.0916003	0.0914619	0.0913565
CBL_YE_Pi0.25_B2_T3	0.107498	0.107404	0.107318	0.107247	0.107193	0.10715	0.107113	0.107086	0.107067	0.107049	0.107016	0.106954	0.106863	0.106763	0.10667	0.106582	0.106479	0.106348	0.106199	0.106054	0.105938	0.105866	0.105828	0.105796	0.105738	0.105636	0.105496	0.105345	0.105216	0.10512	0.105037	0.104931	0.104775	0.104577	0.104383	0.104245	0.10416	0.104075	0.103949	0.103797	0.103666	0.103582	0.10352	0.10344	0.103334	0.103217	0.103092	0.102961	0.102837
CBL_YE_Pi0.25_B3_T1	0.161743	0.161683	0.16162	0.16155	0.161475	0.161389	0.161288	0.161196	0.161145	0.161135	0.161119	0.161061	0.160975	0.160908	0.160883	0.160876	0.160846	0.160771	0.160662	0.160543	0.160428	0.160312	0.160189	0.160066	0.159965	0.1599	0.159861	0.159833	0.159812	0.159789	0.159724	0.159581	0.159384	0.159212	0.159113	0.159054	0.158978	0.158884	0.1588	0.15873	0.158665	0.158613	0.158584	0.15855	0.158465	0.158314	0.158125	0.157945	0.157823
CBL_YE_Pi0.25_B3_T2	0.155922	0.155824	0.15573	0.15566	0.155613	0.155573	0.155533	0.155495	0.155456	0.155403	0.155336	0.155268	0.155209	0.155157	0.155117	0.155085	0.15504	0.154963	0.154855	0.154734	0.15462	0.154525	0.154448	0.154385	0.154333	0.154287	0.154234	0.154157	0.15406	0.153962	0.153879	0.153799	0.153699	0.15358	0.15347	0.153388	0.153321	0.15325	0.153167	0.153077	0.15298	0.15289	0.152817	0.152755	0.152674	0.152554	0.152396	0.152218	0.152067
CBL_YE_Pi0.25_B3_T3	0.15955	0.159551	0.159531	0.159466	0.159365	0.159255	0.159163	0.159105	0.159081	0.159067	0.159029	0.158956	0.158866	0.158785	0.158719	0.158653	0.158576	0.158492	0.158407	0.158315	0.158209	0.158095	0.157986	0.157898	0.157842	0.15782	0.157809	0.157773	0.157692	0.157568	0.157409	0.157227	0.157051	0.15692	0.156841	0.156783	0.156717	0.156648	0.156589	0.156527	0.156445	0.156359	0.156289	0.156221	0.156114	0.155948	0.155745	0.155557	0.155448
CBL_AS_Pi8_B1_T1	-0.0491492	-0.0491698	-0.0492122	-0.0492727	-0.0493411	-0.049407	-0.0494603	-0.0494932	-0.0495078	-0.0495179	-0.0495382	-0.0495732	-0.0496184	-0.0496692	-0.0497259	-0.0497928	-0.0498694	-0.0499462	-0.0500121	-0.0500647	-0.0501092	-0.0501551	-0.0502105	-0.0502748	-0.050341	-0.0504076	-0.0504803	-0.0505585	-0.0506306	-0.0506843	-0.0507207	-0.0507549	-0.0508062	-0.0508841	-0.0509776	-0.051063	-0.0511287	-0.0511826	-0.051238	-0.0513012	-0.0513687	-0.0514343	-0.0515006	-0.0515784	-0.0516692	-0.0517563	-0.0518179	-0.0518396	-0.0518257
CBL_AS_Pi8_B1_T2	-0.0431911	-0.0432014	-0.0432008	-0.0432097	-0.0432523	-0.0433317	-0.0434193	-0.0434816	-0.0435121	-0.043525	-0.043529	-0.0435259	-0.0435279	-0.0435527	-0.0436028	-0.0436651	-0.0437278	-0.0437907	-0.0438599	-0.0439369	-0.0440177	-0.0441022	-0.0441937	-0.0442851	-0.0443554	-0.0443907	-0.0444047	-0.0444275	-0.044482	-0.0445694	-0.0446697	-0.0447551	-0.0448115	-0.0448505	-0.0449003	-0.0449849	-0.0450998	-0.0452118	-0.0452851	-0.0453148	-0.0453319	-0.0453734	-0.0454501	-0.0455434	-0.045628	-0.0456935	-0.045745	-0.0457865	-0.0458165
CBL_AS_Pi8_B1_T3	-0.045601	-0.0455966	-0.0455977	-0.045614	-0.0456515	-0.045707	-0.0457688	-0.0458264	-0.0458785	-0.0459268	-0.0459656	-0.0459894	-0.0460076	-0.0460438	-0.046116	-0.0462179	-0.0463231	-0.0464086	-0.0464742	-0.0465337	-0.0465929	-0.0466459	-0.0466893	-0.0467316	-0.0467869	-0.046867	-0.0469706	-0.047082	-0.0471843	-0.0472696	-0.0473392	-0.0474004	-0.0474637	-0.0475337	-0.0476022	-0.04766	-0.0477092	-0.0477532	-0.0477913	-0.047831	-0.04789	-0.0479774	-0.0480835	-0.0481901	-0.0482808	-0.0483482	-0.0483999	-0.0484539	-0.0485234
CBL_AS_Pi8_B2_T1	0.207334	0.207258	0.207189	0.207134	0.207088	0.207026	0.206932	0.206824	0.206722	0.206621	0.206511	0.206405	0.206335	0.206309	0.206304	0.206287	0.206229	0.206116	0.205966	0.205826	0.205731	0.205665	0.205583	0.205469	0.205353	0.205273	0.205235	0.205227	0.205238	0.205241	0.205177	0.205011	0.204796	0.204637	0.204583	0.204574	0.204518	0.204395	0.204249	0.204123	0.204034	0.203983	0.203957	0.203924	0.203847	0.203706	0.203506	0.203283	0.20311
CBL_AS_Pi8_B2_T2	0.226757	0.226641	0.226532	0.226439	0.226356	0.226272	0.226194	0.226136	0.226091	0.226034	0.225961	0.225899	0.22587	0.22585	0.225791	0.225675	0.225545	0.225457	0.225433	0.225434	0.225399	0.22529	0.225124	0.22496	0.224856	0.224824	0.224816	0.224777	0.224702	0.224617	0.224512	0.224346	0.224128	0.22394	0.223852	0.223832	0.223782	0.223661	0.22351	0.223393	0.223342	0.223353	0.223385	0.223372	0.223266	0.223068	0.222816	0.22257	0.22242
CBL_AS_Pi8_B2_T3	0.206601	0.206568	0.206534	0.206478	0.206389	0.206272	0.206155	0.206086	0.206086	0.206124	0.206143	0.206116	0.206055	0.205983	0.20591	0.205837	0.205766	0.205704	0.205645	0.205571	0.205468	0.205346	0.205236	0.20516	0.205121	0.205094	0.205048	0.204983	0.20493	0.2049	0.204848	0.204722	0.204533	0.204348	0.204227	0.204165	0.204118	0.20406	0.203992	0.203926	0.203871	0.203833	0.203802	0.203751	0.203647	0.203479	0.203261	0.203048	0.202926
CBL_AS_Pi8_B3_T1	-0.0577544	-0.0577393	-0.0577255	-0.0577232	-0.0577499	-0.0578102	-0.0578815	-0.0579275	-0.057932	-0.0579109	-0.0578925	-0.0578918	-0.0579085	-0.0579356	-0.0579638	-0.0579796	-0.057974	-0.057955	-0.0579436	-0.05795	-0.0579645	-0.057979	-0.0580027	-0.0580442	-0.0580943	-0.0581379	-0.0581718	-0.0581972	-0.0582102	-0.0582103	-0.0582117	-0.0582359	-0.0582961	-0.0583886	-0.058486	-0.0585442	-0.0585365	-0.0584773	-0.0584115	-0.0583799	-0.0583933	-0.0584375	-0.0584934	-0.0585417	-0.0585651	-0.0585614	-0.0585507	-0.0585613	-0.058608
CBL_AS_Pi8_B3_T2	-0.0576807	-0.0576693	-0.0576718	-0.057678	-0.0576796	-0.0576849	-0.0577029	-0.0577265	-0.0577489	-0.057779	-0.0578231	-0.057865	-0.0578841	-0.0578819	-0.0578787	-0.0578889	-0.0579119	-0.0579428	-0.0579794	-0.058018	-0.0580473	-0.0580554	-0.058041	-0.0580199	-0.0580171	-0.0580479	-0.0580988	-0.0581426	-0.058171	-0.0582002	-0.0582419	-0.0582858	-0.0583176	-0.0583358	-0.0583486	-0.0583693	-0.0584104	-0.0584737	-0.0585446	-0.0586036	-0.0586438	-0.0586724	-0.0586971	-0.0587194	-0.0587382	-0.0587558	-0.0587733	-0.0587852	-0.0587867
CBL_AS_Pi8_B3_T3	-0.0553716	-0.0553802	-0.0553819	-0.0553779	-0.0553777	-0.0553945	-0.0554265	-0.0554565	-0.0554751	-0.0554882	-0.0554983	-0.0554956	-0.0554756	-0.0554529	-0.0554413	-0.0554337	-0.0554175	-0.0554019	-0.0554133	-0.0554617	-0.0555284	-0.0555902	-0.0556416	-0.0556848	-0.0557159	-0.0557309	-0.0557363	-0.0557482	-0.0557796	-0.0558289	-0.0558792	-0.0559136	-0.0559345	-0.0559574	-0.0559904	-0.0560287	-0.0560649	-0.0560975	-0.056126	-0.0561521	-0.0561823	-0.0562216	-0.0562672	-0.0563117	-0.0563493	-0.0563801	-0.0564041	-0.0564148	-0.0564057
CBL_AS_Pi4_B1_T1	-0.00457841	-0.00460402	-0.00462754	-0.00464751	-0.00466477	-0.00468833	-0.00472813	-0.00478528	-0.00485004	-0.00490569	-0.00494076	-0.00496625	-0.0050098	-0.00508129	-0.0051518	-0.00518602	-0.00518541	-0.00518515	-0.00521201	-0.00525861	-0.00530213	-0.00533885	-0.00538728	-0.00546152	-0.00555185	-0.00563766	-0.005709	-0.00577021	-0.00582844	-0.00588647	-0.00594224	-0.00599121	-0.00603088	-0.00606412	-0.00610093	-0.00615539	-0.00623292	-0.00632396	-0.00641304	-0.0064948	-0.00657207	-0.00664325	-0.00670106	-0.00674465	-0.00678216	-0.00682289	-0.00687232	-0.00692776	-0.00698207
CBL_AS_Pi4_B1_T2	0.0638774	0.0638391	0.0637806	0.0637117	0.0636348	0.0635495	0.0634683	0.0634143	0.0633942	0.0633865	0.0633657	0.063331	0.0633003	0.0632788	0.0632451	0.0631732	0.0630625	0.0629364	0.0628193	0.0627196	0.0626307	0.0625355	0.0624219	0.0623031	0.0622129	0.0621666	0.0621412	0.0621175	0.0621115	0.0621226	0.0620833	0.0619255	0.0616838	0.0614819	0.0614015	0.0613929	0.0613596	0.0612822	0.061199	0.06113	0.0610786	0.0610605	0.0610673	0.0610301	0.0608784	0.0606107	0.0602874	0.0600052	0.0598882
CBL_AS_Pi4_B1_T3	0.00793731	0.00790188	0.00786711	0.00783569	0.00780014	0.00775318	0.00769961	0.00765047	0.00760473	0.00755152	0.00749139	0.00743696	0.00739172	0.0073417	0.00727488	0.00719687	0.00712376	0.00706458	0.0070162	0.00697135	0.00692235	0.00685831	0.00677116	0.00666835	0.00656915	0.00648664	0.00642256	0.00637708	0.00633962	0.00627832	0.00616323	0.00600068	0.00582922	0.0056913	0.00560685	0.00555803	0.00550701	0.00543838	0.00536596	0.00530165	0.00524115	0.00517775	0.0051059	0.00501377	0.00489338	0.00475481	0.00461738	0.00450079	0.00442727
CBL_AS_Pi4_B2_T1	-0.0371192	-0.0371635	-0.0371941	-0.0372087	-0.0372144	-0.0372195	-0.0372312	-0.0372497	-0.0372667	-0.0372764	-0.037283	-0.0372925	-0.037304	-0.037316	-0.0373349	-0.0373707	-0.0374208	-0.0374711	-0.0375107	-0.0375431	-0.0375779	-0.0376184	-0.037657	-0.0376835	-0.0376959	-0.0377059	-0.037729	-0.0377688	-0.0378161	-0.0378629	-0.0379075	-0.037951	-0.0379952	-0.0380413	-0.0380858	-0.0381186	-0.0381384	-0.0381602	-0.0382013	-0.0382637	-0.0383355	-0.0384075	-0.0384785	-0.0385404	-0.0385745	-0.0385724	-0.0385469	-0.0385229	-0.0385257
CBL_AS_Pi4_B2_T2	-0.0364717	-0.0365213	-0.0365773	-0.0366266	-0.036673	-0.0367276	-0.036789	-0.0368434	-0.0368825	-0.0369082	-0.0369244	-0.0369297	-0.0369228	-0.0369086	-0.0369016	-0.0369183	-0.0369649	-0.0370323	-0.0371036	-0.0371596	-0.0371901	-0.0372043	-0.0372254	-0.0372684	-0.0373315	-0.0374096	-0.0374983	-0.0375816	-0.0376363	-0.0376561	-0.0376616	-0.03768	-0.0377259	-0.0377965	-0.0378735	-0.0379341	-0.0379686	-0.0379848	-0.0380022	-0.0380383	-0.038093	-0.0381475	-0.0381895	-0.0382319	-0.0382952	-0.0383811	-0.0384749	-0.0385564	-0.0386086
CBL_AS_Pi4_B2_T3	-0.0366556	-0.036663	-0.0366855	-0.0367167	-0.0367521	-0.0367949	-0.0368419	-0.0368809	-0.0369047	-0.036919	-0.0369307	-0.0369358	-0.0369277	-0.0369087	-0.0368926	-0.0368957	-0.0369267	-0.0369816	-0.0370464	-0.03711	-0.0371698	-0.0372286	-0.0372854	-0.0373303	-0.0373508	-0.0373459	-0.0373301	-0.0373215	-0.0373295	-0.0373577	-0.0374083	-0.0374813	-0.0375708	-0.0376649	-0.0377476	-0.0378098	-0.0378549	-0.037888	-0.0379108	-0.0379271	-0.0379446	-0.0379645	-0.0379824	-0.0379974	-0.0380129	-0.0380329	-0.038062	-0.0381021	-0.0381447
CBL_AS_Pi4_B3_T1	-0.0732298	-0.0732497	-0.0732526	-0.0732458	-0.0732478	-0.0732654	-0.0732832	-0.0732868	-0.0732886	-0.0733149	-0.0733706	-0.073427	-0.0734489	-0.0734267	-0.0733854	-0.0733648	-0.0733909	-0.0734622	-0.0735549	-0.0736368	-0.0736821	-0.0736911	-0.0736888	-0.0737016	-0.0737359	-0.0737834	-0.0738351	-0.073885	-0.0739279	-0.0739624	-0.0739942	-0.0740353	-0.0740953	-0.0741679	-0.0742277	-0.0742529	-0.0742511	-0.0742522	-0.0742809	-0.074338	-0.074398	-0.074429	-0.0744276	-0.0744261	-0.0744511	-0.0744907	-0.0745153	-0.0745133	-0.0745063
CBL_AS_Pi4_B3_T2	-0.0716118	-0.0716103	-0.071609	-0.0716119	-0.0716232	-0.0716501	-0.0716908	-0.0717307	-0.071755	-0.0717606	-0.0717533	-0.0717428	-0.0717407	-0.0717525	-0.0717684	-0.0717697	-0.0717515	-0.0717375	-0.0717626	-0.0718365	-0.0719293	-0.0720027	-0.0720468	-0.0720764	-0.0721033	-0.0721258	-0.0721424	-0.072161	-0.0721903	-0.0722277	-0.072262	-0.0722858	-0.0723018	-0.0723158	-0.072333	-0.0723599	-0.0723994	-0.072439	-0.0724577	-0.0724529	-0.0724471	-0.0724629	-0.0725009	-0.0725453	-0.0725834	-0.0726122	-0.0726321	-0.0726399	-0.0726314
CBL_AS_Pi4_B3_T3	-0.0729345	-0.0729739	-0.0730181	-0.0730481	-0.0730534	-0.0730458	-0.0730463	-0.0730623	-0.0730865	-0.0731128	-0.0731435	-0.0731795	-0.0732098	-0.0732206	-0.0732131	-0.0732063	-0.073219	-0.0732539	-0.0732994	-0.0733403	-0.0733647	-0.073372	-0.0733776	-0.0734003	-0.0734427	-0.0734865	-0.0735117	-0.0735192	-0.0735275	-0.0735471	-0.073569	-0.0735839	-0.0735987	-0.0736244	-0.0736574	-0.0736886	-0.0737219	-0.073764	-0.0738062	-0.0738326	-0.0738441	-0.073857	-0.0738795	-0.0739013	-0.0739103	-0.0739112	-0.0739239	-0.0739673	-0.074045
CBL_AS_Pi2_B1_T1	0.0501826	0.0500617	0.0499476	0.0498642	0.0498053	0.0497466	0.0496806	0.0496262	0.0496002	0.0495942	0.0495893	0.0495772	0.0495581	0.049528	0.0494753	0.0493891	0.049271	0.0491401	0.0490239	0.0489376	0.0488768	0.0488255	0.048771	0.0487112	0.048647	0.0485759	0.0484959	0.0484123	0.0483301	0.0482436	0.0481433	0.0480324	0.0479222	0.0478206	0.0477285	0.0476382	0.0475374	0.0474244	0.0473133	0.0472212	0.0471514	0.0470928	0.0470307	0.0469617	0.0468979	0.0468503	0.0468145	0.0467777	0.0467326
CBL_AS_Pi2_B1_T2	0.191695	0.191611	0.191539	0.191463	0.19137	0.191265	0.191156	0.191054	0.190968	0.190899	0.190853	0.190834	0.190835	0.190826	0.190776	0.190669	0.190514	0.190343	0.190185	0.190055	0.189944	0.189826	0.189678	0.189502	0.189321	0.189163	0.189034	0.188926	0.188831	0.188728	0.188574	0.188347	0.188097	0.187921	0.187855	0.187825	0.187738	0.187583	0.187406	0.187241	0.187122	0.187083	0.187103	0.187072	0.18689	0.186565	0.186189	0.185874	0.185733
CBL_AS_Pi2_B1_T3	0.112561	0.112473	0.112397	0.112341	0.112278	0.112175	0.112049	0.111956	0.111927	0.11193	0.111906	0.111838	0.111752	0.111676	0.111618	0.111557	0.11147	0.111348	0.111199	0.111046	0.110906	0.110782	0.110664	0.110542	0.110417	0.110302	0.110206	0.110133	0.110077	0.110007	0.109877	0.109666	0.109418	0.109212	0.109095	0.109034	0.10896	0.108848	0.108719	0.108602	0.10851	0.10845	0.10841	0.108347	0.108219	0.108021	0.107789	0.107586	0.107497
CBL_AS_Pi2_B2_T1	-0.036912	-0.0369547	-0.0369863	-0.0370005	-0.0370132	-0.0370423	-0.0370888	-0.0371365	-0.0371674	-0.0371757	-0.0371715	-0.0371744	-0.0371982	-0.0372335	-0.0372521	-0.0372408	-0.0372215	-0.0372305	-0.0372821	-0.0373592	-0.0374334	-0.0374901	-0.0375329	-0.0375744	-0.0376227	-0.0376721	-0.0377083	-0.0377261	-0.037742	-0.0377818	-0.0378559	-0.0379503	-0.0380433	-0.0381176	-0.0381684	-0.0382083	-0.0382545	-0.038307	-0.0383484	-0.03837	-0.038383	-0.0384027	-0.038434	-0.0384769	-0.038529	-0.0385808	-0.0386208	-0.0386441	-0.0386569
CBL_AS_Pi2_B2_T2	-0.0325455	-0.0326127	-0.0326517	-0.0326584	-0.0326567	-0.0326743	-0.0327133	-0.0327536	-0.0327827	-0.0328064	-0.032832	-0.0328574	-0.0328805	-0.0329038	-0.0329256	-0.0329424	-0.0329626	-0.0330058	-0.0330782	-0.0331585	-0.0332162	-0.0332447	-0.0332644	-0.0332943	-0.0333391	-0.0333981	-0.0334702	-0.0335463	-0.0336107	-0.0336571	-0.0336975	-0.033751	-0.0338248	-0.0339067	-0.0339696	-0.0339979	-0.0340068	-0.0340246	-0.0340677	-0.0341323	-0.034204	-0.0342724	-0.03434	-0.0344125	-0.0344828	-0.0345344	-0.034566	-0.0345937	-0.0346335
CBL_AS_Pi2_B2_T3	-0.0368657	-0.0368603	-0.0368357	-0.0368251	-0.036842	-0.036876	-0.0369094	-0.0369351	-0.0369583	-0.0369814	-0.036999	-0.037014	-0.0370429	-0.0370923	-0.0371438	-0.0371722	-0.0371708	-0.0371536	-0.0371431	-0.037153	-0.0371844	-0.0372348	-0.0373058	-0.0373941	-0.0374822	-0.0375518	-0.0375996	-0.0376361	-0.0376745	-0.0377257	-0.0377945	-0.0378717	-0.0379385	-0.0379793	-0.037994	-0.0380013	-0.0380242	-0.0380711	-0.0381343	-0.0381983	-0.0382481	-0.0382748	-0.0382871	-0.0383111	-0.0383665	-0.0384486	-0.0385401	-0.0386225	-0.0386819
CBL_AS_Pi2_B3_T1	0.0757307	0.075617	0.0755243	0.0754795	0.0754619	0.0754202	0.0753238	0.0751941	0.0750797	0.075009	0.0749754	0.0749602	0.0749511	0.0749399	0.0749115	0.0748494	0.0747497	0.0746281	0.0745085	0.074406	0.0743215	0.0742463	0.0741666	0.0740725	0.0739701	0.0738725	0.0737783	0.0736735	0.0735602	0.0734563	0.0733628	0.0732571	0.0731344	0.0730269	0.072963	0.0729253	0.0728757	0.0728053	0.0727238	0.0726277	0.0725136	0.0724078	0.072341	0.0722942	0.0722072	0.0720446	0.0718215	0.0715822	0.0713833
CBL_AS_Pi2_B3_T2	0.0647374	0.0646736	0.0645942	0.0645206	0.0644649	0.0644164	0.0643616	0.0643067	0.064266	0.0642346	0.0641939	0.0641436	0.0641053	0.0640903	0.0640767	0.0640268	0.0639279	0.0638059	0.0636984	0.0636177	0.0635439	0.0634529	0.0633409	0.0632208	0.0631075	0.0630056	0.0629139	0.0628351	0.0627758	0.0627295	0.0626705	0.0625794	0.0624725	0.0623893	0.0623443	0.0623055	0.062238	0.0621484	0.0620635	0.0619869	0.0619048	0.0618209	0.0617532	0.0616957	0.0616098	0.0614649	0.061269	0.06107	0.0609414
CBL_AS_Pi2_B3_T3	0.0740593	0.0739886	0.0739184	0.0738559	0.0737949	0.0737239	0.0736418	0.0735562	0.0734682	0.0733746	0.0732871	0.0732278	0.0731987	0.073173	0.0731259	0.0730569	0.0729763	0.0728895	0.072802	0.0727201	0.0726382	0.0725393	0.0724174	0.0722891	0.072177	0.0720915	0.0720265	0.0719721	0.0719245	0.071881	0.071824	0.0717253	0.0715788	0.071425	0.0713222	0.0712825	0.0712566	0.0711944	0.0710913	0.0709785	0.0708931	0.0708464	0.0708109	0.070742	0.070623	0.0704714	0.0703093	0.0701477	0.0700018
CBL_AS_Pi1_B1_T1	-0.0360321	-0.0360821	-0.0361094	-0.0361295	-0.0361702	-0.0362441	-0.0363329	-0.0364026	-0.036433	-0.0364312	-0.0364227	-0.0364318	-0.0364661	-0.0365147	-0.0365656	-0.0366216	-0.0366958	-0.0367958	-0.0369173	-0.0370452	-0.0371611	-0.0372578	-0.0373443	-0.0374296	-0.0375109	-0.037581	-0.0376425	-0.0377092	-0.0377957	-0.0379063	-0.0380295	-0.03815	-0.0382622	-0.0383664	-0.0384602	-0.0385447	-0.0386304	-0.0387261	-0.038834	-0.0389517	-0.0390662	-0.0391537	-0.0392064	-0.0392491	-0.0393073	-0.0393819	-0.0394662	-0.0395601	-0.0396647
CBL_AS_Pi1_B1_T2	-0.0298775	-0.0299035	-0.0299317	-0.0299782	-0.0300425	-0.030111	-0.0301687	-0.0302097	-0.0302385	-0.0302622	-0.0302802	-0.0302923	-0.0303095	-0.0303474	-0.0304103	-0.0304915	-0.030586	-0.0306946	-0.0308133	-0.0309284	-0.031028	-0.0311132	-0.0311934	-0.0312742	-0.031355	-0.0314375	-0.0315214	-0.0316001	-0.0316722	-0.0317539	-0.0318666	-0.0320138	-0.032174	-0.0323104	-0.0323958	-0.0324425	-0.0324929	-0.0325727	-0.0326763	-0.0327872	-0.0328909	-0.0329767	-0.0330497	-0.0331333	-0.0332406	-0.0333587	-0.0334654	-0.0335433	-0.0335835
CBL_AS_Pi1_B1_T3	-0.0266442	-0.0267133	-0.0267829	-0.0268619	-0.0269461	-0.0270239	-0.0270792	-0.0271016	-0.027102	-0.0271082	-0.0271386	-0.0271919	-0.0272624	-0.0273497	-0.0274569	-0.0275837	-0.0277243	-0.027868	-0.0280062	-0.0281341	-0.028253	-0.0283731	-0.0285062	-0.0286461	-0.0287685	-0.0288589	-0.0289326	-0.0290171	-0.0291278	-0.0292639	-0.0294167	-0.0295757	-0.0297317	-0.0298726	-0.0299851	-0.0300793	-0.0301893	-0.0303347	-0.0304997	-0.0306599	-0.0308096	-0.0309573	-0.0311102	-0.0312634	-0.0314005	-0.0315067	-0.0315822	-0.0316385	-0.0316924
CBL_AS_Pi1_B2_T1	-0.00333196	-0.00338272	-0.00339731	-0.00340075	-0.00342227	-0.00347019	-0.00352823	-0.00357603	-0.00360705	-0.00362291	-0.00362348	-0.00361619	-0.0036225	-0.00365823	-0.00371383	-0.00377162	-0.00383126	-0.00390602	-0.00400093	-0.00410018	-0.00417664	-0.00421412	-0.00422473	-0.00423971	-0.00428277	-0.00435376	-0.00443315	-0.00449695	-0.00453169	-0.00454424	-0.00455833	-0.00459818	-0.00467194	-0.00476505	-0.00485015	-0.00491045	-0.00495335	-0.00498969	-0.00501932	-0.00504568	-0.00508774	-0.00516264	-0.00526188	-0.0053588	-0.00543432	-0.005488	-0.00553171	-0.00557776	-0.00563209
CBL_AS_Pi1_B2_T2	-0.00486105	-0.00488424	-0.00490989	-0.00493845	-0.00496988	-0.00501241	-0.00506732	-0.00511885	-0.00515415	-0.0051829	-0.00521999	-0.0052629	-0.00529329	-0.00530075	-0.005303	-0.00533645	-0.00541683	-0.00551469	-0.0055816	-0.00560224	-0.00560367	-0.00561921	-0.00565866	-0.00571262	-0.00576755	-0.00581731	-0.00586859	-0.00593192	-0.00600392	-0.00607127	-0.00613232	-0.00620225	-0.00628794	-0.00637166	-0.00642732	-0.00645201	-0.0064667	-0.00648894	-0.0065226	-0.00656916	-0.00662913	-0.00669489	-0.00675703	-0.00681754	-0.00688547	-0.00696118	-0.00703531	-0.00709455	-0.00713061
CBL_AS_Pi1_B2_T3	-0.00226944	-0.00231064	-0.00235044	-0.0023921	-0.00244832	-0.00252733	-0.00261436	-0.00267457	-0.00268599	-0.00266243	-0.00263567	-0.00262558	-0.00263433	-0.00265553	-0.00268368	-0.00271722	-0.00276034	-0.00281764	-0.00288522	-0.00295166	-0.00300699	-0.00305167	-0.00309814	-0.00316013	-0.00324215	-0.00333469	-0.00341935	-0.00348149	-0.00352561	-0.00357403	-0.00364191	-0.00371752	-0.0037765	-0.00380935	-0.00382556	-0.00383788	-0.00385312	-0.00388006	-0.00392952	-0.00399765	-0.0040611	-0.00410054	-0.00412336	-0.00415362	-0.00420366	-0.00426801	-0.00433608	-0.00439738	-0.00444268
CBL_AS_Pi1_B3_T1	-0.0381142	-0.0381718	-0.0382126	-0.038238	-0.0382657	-0.038314	-0.0383761	-0.0384308	-0.0384742	-0.0385231	-0.0385846	-0.0386443	-0.0386882	-0.0387255	-0.0387782	-0.0388557	-0.0389417	-0.0390107	-0.0390548	-0.0390912	-0.0391428	-0.0392165	-0.0393027	-0.0393911	-0.0394797	-0.0395676	-0.0396475	-0.0397155	-0.0397873	-0.0398823	-0.0399902	-0.0400785	-0.040135	-0.0401795	-0.0402367	-0.0403134	-0.0404049	-0.0405055	-0.0406084	-0.0407092	-0.0408076	-0.0409052	-0.0410022	-0.0410933	-0.0411648	-0.0412034	-0.0412125	-0.0412178	-0.0412627
CBL_AS_Pi1_B3_T2	-0.0374697	-0.0374889	-0.0375214	-0.0375724	-0.0376437	-0.0377272	-0.0378031	-0.0378507	-0.0378618	-0.0378414	-0.037804	-0.0377768	-0.0377949	-0.0378727	-0.0379842	-0.0380856	-0.0381578	-0.0382174	-0.038288	-0.038371	-0.0384494	-0.038515	-0.0385745	-0.0386304	-0.0386743	-0.0387054	-0.0387402	-0.0387956	-0.0388733	-0.0389612	-0.0390405	-0.0390993	-0.039146	-0.0392007	-0.0392702	-0.0393403	-0.0394	-0.0394542	-0.0395103	-0.0395689	-0.0396308	-0.0397024	-0.0397913	-0.0398924	-0.0399823	-0.0400365	-0.040052	-0.0400507	-0.0400646
CBL_AS_Pi1_B3_T3	-0.0336944	-0.0337266	-0.0337427	-0.0337569	-0.0337878	-0.0338426	-0.0339062	-0.0339531	-0.0339739	-0.0339812	-0.0339886	-0.0339963	-0.0340041	-0.0340243	-0.0340742	-0.0341542	-0.034247	-0.0343352	-0.0344147	-0.034487	-0.0345446	-0.0345793	-0.034602	-0.0346386	-0.0347015	-0.034776	-0.0348376	-0.0348807	-0.0349231	-0.034984	-0.0350655	-0.0351578	-0.0352536	-0.0353494	-0.0354372	-0.0355063	-0.0355565	-0.0355964	-0.0356346	-0.0356768	-0.0357255	-0.0357781	-0.0358285	-0.0358746	-0.0359209	-0.0359737	-0.0360338	-0.0360927	-0.0361418
CBL_AS_Pi0.5_B1_T1	-0.0210534	-0.0211868	-0.0213148	-0.0214262	-0.0215271	-0.0216284	-0.0217226	-0.0217898	-0.0218215	-0.0218324	-0.0218471	-0.0218869	-0.0219617	-0.0220645	-0.0221795	-0.0222963	-0.0224114	-0.0225207	-0.0226243	-0.0227362	-0.0228742	-0.0230431	-0.0232276	-0.0234006	-0.023539	-0.0236426	-0.0237345	-0.0238456	-0.0239983	-0.0241936	-0.024406	-0.0246053	-0.0247816	-0.0249383	-0.0250772	-0.0252059	-0.0253452	-0.0255066	-0.0256801	-0.0258532	-0.0260224	-0.0261841	-0.0263309	-0.0264605	-0.0265769	-0.0266921	-0.0268252	-0.0269832	-0.0271419
CBL_AS_Pi0.5_B1_T2	-0.0379656	-0.0380667	-0.0381707	-0.0382584	-0.0383266	-0.0383868	-0.0384438	-0.0384872	-0.0385112	-0.0385301	-0.038564	-0.0386186	-0.0386827	-0.0387425	-0.038799	-0.0388681	-0.0389618	-0.0390747	-0.0391923	-0.0393023	-0.0393954	-0.0394706	-0.0395414	-0.0396275	-0.0397342	-0.0398456	-0.0399392	-0.0400126	-0.0400916	-0.0402017	-0.0403329	-0.0404543	-0.0405586	-0.0406643	-0.0407779	-0.040881	-0.0409616	-0.0410315	-0.0411069	-0.0411963	-0.0412998	-0.0414094	-0.0415112	-0.0415954	-0.0416634	-0.0417298	-0.041812	-0.0419123	-0.0420137
CBL_AS_Pi0.5_B1_T3	-0.0314192	-0.0314508	-0.0315041	-0.0315714	-0.0316328	-0.0316803	-0.031721	-0.0317596	-0.0317931	-0.0318197	-0.031847	-0.0318876	-0.0319485	-0.0320249	-0.0321075	-0.0321918	-0.0322752	-0.0323526	-0.0324247	-0.0325038	-0.0326022	-0.0327155	-0.0328261	-0.0329218	-0.0330087	-0.0331032	-0.0332085	-0.0333062	-0.0333833	-0.0334545	-0.0335423	-0.0336464	-0.0337499	-0.0338435	-0.0339357	-0.0340431	-0.0341715	-0.0343044	-0.034413	-0.0344817	-0.0345234	-0.0345684	-0.0346434	-0.0347558	-0.0348893	-0.0350196	-0.0351287	-0.0352057	-0.0352484
CBL_AS_Pi0.5_B2_T1	0.0481049	0.0480728	0.0480461	0.0479966	0.0479165	0.0478169	0.0477167	0.0476299	0.0475548	0.0474785	0.0473992	0.0473328	0.0472935	0.0472718	0.0472388	0.0471706	0.0470652	0.0469385	0.0468067	0.0466799	0.0465645	0.0464633	0.0463766	0.0463038	0.0462403	0.0461716	0.0460804	0.0459677	0.0458544	0.0457562	0.045664	0.0455597	0.0454433	0.0453374	0.0452607	0.0451988	0.0451162	0.0450008	0.0448717	0.0447523	0.0446518	0.0445712	0.0445047	0.0444322	0.0443297	0.0441851	0.0439981	0.0437818	0.0435746
CBL_AS_Pi0.5_B2_T2	0.0472748	0.0472046	0.0471517	0.047111	0.0470761	0.0470366	0.0469823	0.0469101	0.0468206	0.0467164	0.046609	0.0465167	0.0464481	0.0463944	0.04634	0.0462687	0.0461644	0.0460259	0.0458783	0.0457573	0.0456724	0.0455949	0.0454908	0.045355	0.0452084	0.0450748	0.0449666	0.0448829	0.0448101	0.0447254	0.0446135	0.0444774	0.0443352	0.0442096	0.0441136	0.0440356	0.0439491	0.0438449	0.0437323	0.0436153	0.0434871	0.0433484	0.0432127	0.0430882	0.0429671	0.0428352	0.0426859	0.0425327	0.0424116
CBL_AS_Pi0.5_B2_T3	0.046915	0.0468574	0.0467988	0.0467239	0.0466332	0.0465318	0.0464236	0.0463156	0.0462171	0.0461352	0.0460747	0.0460383	0.046021	0.046004	0.0459604	0.0458733	0.0457496	0.045613	0.0454837	0.0453648	0.0452488	0.0451293	0.0450075	0.0448918	0.0447881	0.044691	0.044592	0.0444936	0.0444041	0.0443168	0.0442109	0.0440729	0.0439098	0.0437449	0.0435998	0.0434756	0.0433583	0.0432435	0.0431371	0.0430347	0.0429241	0.0428081	0.0427015	0.0426032	0.0424941	0.0423586	0.0422001	0.0420453	0.0419367
CBL_AS_Pi0.5_B3_T1	0.0915155	0.0914773	0.0914442	0.0914108	0.0913601	0.0912726	0.0911507	0.0910217	0.0909105	0.0908237	0.0907589	0.0907118	0.0906712	0.0906192	0.0905421	0.0904376	0.0903166	0.0901965	0.0900884	0.0899865	0.0898794	0.0897637	0.0896431	0.0895226	0.0894054	0.0892928	0.0891795	0.0890569	0.0889262	0.0887949	0.0886609	0.0885158	0.0883688	0.088254	0.088196	0.0881686	0.0881132	0.0879968	0.0878339	0.0876649	0.0875256	0.0874257	0.0873444	0.0872532	0.08714	0.086998	0.0868146	0.0865975	0.0864024
CBL_AS_Pi0.5_B3_T2	0.0671139	0.0670303	0.0669352	0.0668466	0.0667725	0.0667087	0.0666507	0.0665947	0.0665328	0.0664601	0.0663874	0.0663364	0.0663176	0.0663187	0.0663091	0.0662581	0.0661579	0.0660322	0.065915	0.0658248	0.0657551	0.0656839	0.0655884	0.0654656	0.0653454	0.0652657	0.0652306	0.0652051	0.0651572	0.0650838	0.0649918	0.0648771	0.064741	0.0646104	0.0645191	0.0644631	0.0644022	0.0643131	0.0642076	0.0641008	0.063994	0.0638906	0.0638001	0.0637168	0.0636179	0.0634902	0.0633402	0.0631873	0.0630596
CBL_AS_Pi0.5_B3_T3	0.0761347	0.0760763	0.0760304	0.0759806	0.075904	0.0757955	0.0756778	0.0755846	0.0755293	0.0754926	0.0754459	0.0753803	0.0753061	0.0752302	0.0751458	0.075045	0.0749326	0.0748212	0.0747158	0.0746096	0.0744959	0.0743788	0.0742681	0.0741671	0.0740682	0.0739627	0.0738521	0.0737461	0.0736466	0.0735443	0.0734306	0.073304	0.0731753	0.0730653	0.0729877	0.0729245	0.0728419	0.0727313	0.0726058	0.072473	0.0723369	0.072219	0.0721345	0.072058	0.0719451	0.0717751	0.071555	0.0713118	0.0710985
CBL_AS_Pi0.25_B1_T1	0.117537	0.11741	0.117274	0.117163	0.117102	0.117079	0.117059	0.117023	0.116971	0.116909	0.116842	0.116774	0.11671	0.116643	0.116574	0.116513	0.116466	0.116409	0.116305	0.116146	0.115969	0.11582	0.115718	0.115644	0.115576	0.115503	0.115424	0.115342	0.115254	0.115148	0.115015	0.114855	0.114691	0.114558	0.114483	0.114439	0.114364	0.114226	0.114051	0.11388	0.113741	0.113652	0.113613	0.113587	0.113517	0.113368	0.113145	0.112887	0.112684
CBL_AS_Pi0.25_B1_T2	0.112529	0.112439	0.112364	0.112292	0.112207	0.112111	0.112021	0.111955	0.11191	0.111866	0.111807	0.111737	0.111666	0.111595	0.111524	0.111449	0.111357	0.11124	0.111101	0.11096	0.110832	0.11072	0.110617	0.110515	0.110419	0.110334	0.110259	0.110185	0.11011	0.110029	0.109932	0.109805	0.109657	0.109526	0.109447	0.109395	0.109308	0.109165	0.109006	0.108879	0.108795	0.108747	0.108711	0.108652	0.108538	0.108364	0.10815	0.107937	0.107789
CBL_AS_Pi0.25_B1_T3	0.167451	0.167349	0.167244	0.167153	0.167072	0.16699	0.166902	0.166819	0.166752	0.166707	0.166681	0.166665	0.166644	0.1666	0.166518	0.166397	0.166251	0.166101	0.165964	0.165841	0.165725	0.165599	0.165455	0.165312	0.16521	0.165158	0.165112	0.165032	0.164937	0.164847	0.164725	0.164535	0.164321	0.164173	0.164118	0.164075	0.163967	0.163809	0.163657	0.163535	0.163446	0.163402	0.163394	0.163348	0.163179	0.162878	0.162515	0.16221	0.1621
CBL_AS_Pi0.25_B2_T1	0.0252278	0.0251689	0.025124	0.0250884	0.0250591	0.0250305	0.024994	0.0249426	0.0248737	0.0247925	0.0247153	0.0246614	0.0246353	0.0246178	0.0245766	0.024493	0.0243818	0.0242821	0.0242187	0.0241768	0.0241193	0.0240291	0.0239232	0.0238274	0.0237426	0.0236465	0.023528	0.023414	0.0233413	0.0233059	0.0232597	0.0231671	0.0230417	0.0229248	0.0228425	0.0227851	0.0227263	0.0226549	0.0225759	0.0224978	0.0224252	0.0223612	0.0223031	0.0222385	0.0221525	0.0220356	0.0218867	0.0217184	0.0215662
CBL_AS_Pi0.25_B2_T2	0.0403637	0.0402875	0.0402196	0.0401548	0.0400784	0.0399869	0.0399036	0.0398598	0.0398563	0.0398541	0.0398154	0.0397444	0.0396745	0.0396208	0.0395642	0.0394822	0.0393799	0.0392769	0.0391802	0.0390853	0.0389934	0.0389068	0.0388143	0.0387015	0.0385733	0.03845	0.0383447	0.0382575	0.0381866	0.0381238	0.0380444	0.037922	0.0377613	0.0376041	0.0374944	0.0374308	0.0373778	0.0373188	0.0372629	0.0372072	0.037131	0.037034	0.0369418	0.0368599	0.0367552	0.036597	0.036392	0.0361812	0.0360181
CBL_AS_Pi0.25_B2_T3	0.0322458	0.0321939	0.0321371	0.0320724	0.0320062	0.0319471	0.0318993	0.031857	0.0317999	0.0317089	0.0315952	0.0314982	0.0314468	0.0314294	0.0314078	0.0313532	0.0312662	0.0311678	0.031076	0.0309914	0.0309027	0.0308009	0.0306914	0.0305945	0.0305325	0.0305059	0.0304873	0.0304447	0.0303686	0.0302691	0.0301632	0.0300648	0.0299849	0.0299283	0.0298855	0.0298329	0.029754	0.0296551	0.0295543	0.029461	0.029378	0.0293095	0.0292564	0.0292012	0.0291172	0.0289904	0.0288282	0.0286605	0.0285365
CBL_AS_Pi0.25_B3_T1	0.0283213	0.0282686	0.0282053	0.0281251	0.0280371	0.0279662	0.0279311	0.0279199	0.0278952	0.0278307	0.027739	0.0276543	0.027596	0.0275526	0.027498	0.0274127	0.0272983	0.0271746	0.0270628	0.0269698	0.0268883	0.0268082	0.0267257	0.026642	0.0265561	0.02646	0.0263506	0.0262433	0.0261599	0.0260974	0.0260199	0.0258929	0.0257196	0.0255393	0.0253921	0.0252824	0.02519	0.0251096	0.0250529	0.0250111	0.0249518	0.0248551	0.0247332	0.0246116	0.0245036	0.0244066	0.0243086	0.0241968	0.0240677
CBL_AS_Pi0.25_B3_T2	0.0289561	0.0289053	0.0288634	0.0288089	0.0287323	0.0286367	0.0285354	0.028439	0.0283509	0.028279	0.0282415	0.0282443	0.028261	0.0282503	0.0281895	0.0280848	0.0279586	0.0278328	0.0277161	0.0276059	0.0275008	0.0274011	0.0273019	0.0271982	0.0270937	0.026996	0.0269084	0.0268369	0.0267881	0.0267482	0.0266771	0.0265418	0.0263498	0.0261492	0.0259932	0.025893	0.025815	0.0257331	0.025653	0.0255849	0.0255224	0.0254556	0.0253822	0.0252995	0.0252034	0.0250924	0.0249678	0.0248335	0.0247021
CBL_AS_Pi0.25_B3_T3	0.0331122	0.0331147	0.0330989	0.0330418	0.0329427	0.032821	0.0327096	0.0326394	0.0326158	0.0326146	0.0326065	0.0325782	0.032528	0.0324541	0.0323549	0.0322364	0.0321146	0.0320065	0.0319162	0.0318346	0.0317559	0.0316824	0.031612	0.0315317	0.0314363	0.0313411	0.0312658	0.031211	0.0311572	0.0310851	0.0309867	0.0308605	0.0307108	0.030555	0.0304183	0.0303079	0.0302047	0.030096	0.0299924	0.0299102	0.0298501	0.0297971	0.0297285	0.0296288	0.029504	0.029374	0.0292485	0.0291241	0.0290019
AGL_YE_Pi8_B1_T1	0.314561	0.314397	0.314232	0.314068	0.31391	0.313763	0.313636	0.313539	0.313474	0.313418	0.313339	0.313227	0.313099	0.312968	0.31281	0.312595	0.312332	0.312075	0.311879	0.311747	0.311637	0.3115	0.31132	0.311117	0.310914	0.310713	0.310504	0.310303	0.310147	0.31003	0.309888	0.30967	0.309402	0.309163	0.309001	0.308878	0.308726	0.308522	0.308292	0.308063	0.307853	0.307692	0.3076	0.307542	0.307433	0.307207	0.306865	0.306481	0.306195
AGL_YE_Pi8_B1_T2	0.3506	0.350475	0.350386	0.350293	0.350148	0.349941	0.349711	0.349512	0.349351	0.349195	0.349035	0.3489	0.348806	0.34871	0.348561	0.348355	0.348126	0.347908	0.347724	0.347578	0.347445	0.347273	0.347033	0.346753	0.346505	0.34633	0.346201	0.346068	0.345907	0.345718	0.345482	0.345189	0.344879	0.344632	0.344481	0.344358	0.344175	0.343918	0.343634	0.343358	0.343111	0.342926	0.342825	0.342753	0.342614	0.342346	0.341959	0.341532	0.341206
AGL_YE_Pi8_B1_T3	0.3604	0.360194	0.359997	0.359824	0.359666	0.359503	0.359315	0.359107	0.358891	0.358685	0.358514	0.358396	0.358313	0.358218	0.35807	0.357861	0.357609	0.35736	0.357164	0.357047	0.356974	0.356874	0.3567	0.356465	0.356216	0.355975	0.355715	0.355414	0.355108	0.354846	0.354622	0.354379	0.3541	0.353853	0.353714	0.353654	0.353552	0.353328	0.353019	0.352715	0.352478	0.352329	0.35224	0.352138	0.351934	0.3516	0.35118	0.350773	0.350499
AGL_YE_Pi8_B2_T1	0.220586	0.220478	0.220396	0.22032	0.220235	0.220144	0.220055	0.219966	0.219867	0.219762	0.21967	0.219601	0.219545	0.21948	0.219391	0.219279	0.219148	0.219003	0.218851	0.2187	0.218551	0.218399	0.218253	0.218137	0.218058	0.217984	0.217881	0.217765	0.217687	0.217651	0.217588	0.217434	0.217213	0.217008	0.216876	0.216788	0.216685	0.216536	0.21636	0.216185	0.216043	0.215954	0.215908	0.215853	0.215736	0.215535	0.215259	0.214954	0.214718
AGL_YE_Pi8_B2_T2	0.214908	0.214791	0.214656	0.214529	0.214415	0.214298	0.214172	0.214048	0.213946	0.213872	0.213818	0.213763	0.21368	0.213554	0.213395	0.213236	0.213105	0.213015	0.21296	0.212915	0.212845	0.212723	0.212559	0.212398	0.21229	0.212235	0.212183	0.212093	0.211987	0.211896	0.2118	0.21165	0.211445	0.211241	0.211084	0.210961	0.210835	0.210699	0.210572	0.210468	0.210394	0.210351	0.210321	0.210257	0.210099	0.209826	0.209477	0.209149	0.208976
AGL_YE_Pi8_B2_T3	0.220543	0.220471	0.220372	0.220263	0.220164	0.220082	0.220014	0.219958	0.21991	0.21985	0.21976	0.219649	0.219549	0.219474	0.219409	0.219326	0.21922	0.219105	0.218988	0.218871	0.218762	0.218668	0.218575	0.218463	0.218333	0.218205	0.218091	0.217986	0.217891	0.217806	0.217707	0.217563	0.217388	0.217241	0.21716	0.217113	0.217043	0.216927	0.216776	0.2166	0.216412	0.216251	0.216154	0.216096	0.216005	0.215836	0.2156	0.215356	0.21519
AGL_YE_Pi8_B3_T1	0.327278	0.327146	0.327007	0.326884	0.32678	0.326672	0.326546	0.326412	0.32628	0.326145	0.326008	0.325875	0.325747	0.325612	0.32547	0.32532	0.325153	0.324965	0.32477	0.324599	0.324463	0.32434	0.324186	0.323977	0.323739	0.323526	0.323364	0.323243	0.323152	0.323074	0.322951	0.322733	0.322448	0.322191	0.322012	0.321856	0.321649	0.321397	0.321167	0.321001	0.32089	0.320803	0.320709	0.320575	0.320371	0.320087	0.319735	0.319357	0.319038
AGL_YE_Pi8_B3_T2	0.336494	0.336354	0.336188	0.336028	0.335898	0.335778	0.335633	0.335455	0.335274	0.335121	0.334999	0.334883	0.33475	0.334608	0.334484	0.334383	0.334268	0.334106	0.333901	0.333681	0.333476	0.333297	0.333136	0.332979	0.332817	0.332664	0.332532	0.332416	0.332291	0.332128	0.331906	0.331634	0.331356	0.331127	0.330965	0.330835	0.330692	0.330532	0.330372	0.330219	0.33008	0.329969	0.329875	0.329749	0.329548	0.329273	0.328943	0.328588	0.32828
AGL_YE_Pi8_B3_T3	0.340837	0.34067	0.340525	0.340393	0.340259	0.340113	0.339963	0.339824	0.339702	0.339585	0.339461	0.339335	0.339217	0.339113	0.339017	0.338903	0.338735	0.338505	0.338256	0.338048	0.337897	0.337752	0.337555	0.337303	0.337057	0.336879	0.336766	0.336662	0.336528	0.336358	0.33614	0.335856	0.335539	0.335284	0.335163	0.335135	0.335075	0.334921	0.334711	0.334507	0.334325	0.334149	0.333971	0.333793	0.333601	0.333371	0.333096	0.332803	0.332561
AGL_YE_Pi4_B1_T1	0.0710564	0.0709556	0.0708415	0.0707407	0.0706746	0.070637	0.0706122	0.0705957	0.0705899	0.0705842	0.0705572	0.0704974	0.0704179	0.0703415	0.0702747	0.0702023	0.0701074	0.0699912	0.0698718	0.0697678	0.0696821	0.0695995	0.0695036	0.0693933	0.0692768	0.0691578	0.0690412	0.0689424	0.0688727	0.0688151	0.0687358	0.0686143	0.0684572	0.0682893	0.0681407	0.0680299	0.0679533	0.0678954	0.0678357	0.0677554	0.0676531	0.0675505	0.0674671	0.067397	0.0673216	0.0672304	0.0671262	0.0670252	0.066954
AGL_YE_Pi4_B1_T2	0.0317763	0.0317107	0.0316429	0.0315697	0.0314855	0.0313931	0.031304	0.0312311	0.0311801	0.0311493	0.0311335	0.0311197	0.0310895	0.0310319	0.0309512	0.0308576	0.0307584	0.0306584	0.0305606	0.0304676	0.0303853	0.030319	0.0302636	0.0302039	0.0301278	0.030036	0.0299399	0.0298449	0.0297406	0.0296177	0.0294954	0.0294032	0.0293402	0.0292767	0.0291936	0.0291017	0.029016	0.0289389	0.0288675	0.0287943	0.0287021	0.0285741	0.0284206	0.0282831	0.0282027	0.0281834	0.0281917	0.0281822	0.0281185
AGL_YE_Pi4_B1_T3	0.0435758	0.0434972	0.0434263	0.0433695	0.0433203	0.0432661	0.0432112	0.0431753	0.0431628	0.0431479	0.0431008	0.0430183	0.0429265	0.0428561	0.0428151	0.0427819	0.0427292	0.0426491	0.0425528	0.042458	0.0423766	0.0423071	0.0422328	0.0421355	0.0420157	0.0418945	0.0417953	0.0417216	0.0416535	0.0415738	0.041484	0.0413855	0.0412609	0.0411034	0.0409542	0.0408664	0.0408335	0.0407984	0.0407187	0.0405904	0.0404302	0.0402647	0.0401269	0.0400452	0.0400301	0.0400725	0.0401406	0.0401835	0.0401479
AGL_YE_Pi4_B2_T1	0.0171895	0.0171596	0.0171467	0.0171206	0.0170571	0.0169646	0.0168872	0.016863	0.0168783	0.0168819	0.016844	0.0167796	0.0167183	0.0166725	0.0166373	0.0166024	0.0165589	0.0165018	0.0164323	0.0163541	0.0162717	0.0161865	0.0160995	0.016015	0.0159419	0.0158877	0.0158523	0.0158273	0.0158022	0.0157696	0.0157236	0.0156514	0.0155363	0.0153806	0.0152216	0.0151091	0.0150611	0.0150573	0.0150601	0.0150325	0.0149562	0.0148459	0.0147367	0.0146512	0.0145884	0.0145344	0.014473	0.0143926	0.0142991
AGL_YE_Pi4_B2_T2	0.0735065	0.0734493	0.0733992	0.0733521	0.0732995	0.0732431	0.0731993	0.0731822	0.0731833	0.0731751	0.0731346	0.0730571	0.0729559	0.0728619	0.0728081	0.0727969	0.0727901	0.0727467	0.072663	0.0725692	0.0724932	0.0724367	0.0723857	0.0723286	0.072262	0.0721858	0.0721026	0.0720169	0.0719287	0.0718361	0.0717477	0.0716785	0.0716289	0.0715795	0.0715148	0.0714438	0.0713804	0.0713157	0.0712266	0.071108	0.070985	0.0708883	0.0708247	0.0707792	0.0707406	0.0707076	0.0706741	0.070625	0.0705467
AGL_YE_Pi4_B2_T3	0.0581586	0.0580992	0.0580427	0.0579887	0.057931	0.0578668	0.0578079	0.0577716	0.0577605	0.0577542	0.0577267	0.0576662	0.0575795	0.0574857	0.0573986	0.0573178	0.0572365	0.0571576	0.0570947	0.0570576	0.0570394	0.0570172	0.0569708	0.0569028	0.0568352	0.0567834	0.0567394	0.0566859	0.0566185	0.0565415	0.0564539	0.0563475	0.0562211	0.0560928	0.0559898	0.0559172	0.0558521	0.0557788	0.0557104	0.0556649	0.0556359	0.0555984	0.0555346	0.0554472	0.0553508	0.0552539	0.0551517	0.0550385	0.0549236
AGL_YE_Pi4_B3_T1	0.260049	0.259999	0.259943	0.259845	0.259701	0.259542	0.259405	0.259305	0.259241	0.259212	0.259218	0.259241	0.259237	0.259166	0.259028	0.258864	0.258712	0.25858	0.258465	0.258379	0.258319	0.258249	0.258119	0.257921	0.257695	0.257487	0.257315	0.257196	0.257139	0.257118	0.257062	0.256925	0.256736	0.256562	0.256439	0.256335	0.256211	0.256076	0.255955	0.255848	0.25575	0.255677	0.255646	0.255621	0.25554	0.255371	0.255125	0.254854	0.254647
AGL_YE_Pi4_B3_T2	0.242045	0.241955	0.241878	0.241811	0.241742	0.241655	0.241549	0.241448	0.241366	0.241296	0.241226	0.241176	0.241163	0.241163	0.241121	0.241014	0.24087	0.240726	0.240584	0.240438	0.240298	0.240177	0.240071	0.239966	0.239868	0.239785	0.239714	0.239641	0.239565	0.23948	0.239355	0.239168	0.238953	0.238781	0.2387	0.23867	0.238608	0.238475	0.2383	0.238142	0.238051	0.238043	0.238076	0.238054	0.237904	0.237633	0.237313	0.237024	0.236836
AGL_YE_Pi4_B3_T3	0.205155	0.20503	0.204919	0.204836	0.204775	0.204718	0.204657	0.204595	0.204541	0.204495	0.204457	0.204431	0.204418	0.204399	0.20435	0.204256	0.20412	0.20396	0.203804	0.203675	0.203581	0.203502	0.203414	0.203307	0.203192	0.203078	0.202964	0.202858	0.202781	0.202744	0.202717	0.202644	0.2025	0.202314	0.20215	0.202048	0.201988	0.201928	0.201842	0.201737	0.201631	0.201544	0.201478	0.201408	0.201307	0.201166	0.200999	0.20083	0.200681
AGL_YE_Pi2_B1_T1	-0.0410064	-0.041028	-0.0410322	-0.0410373	-0.0410666	-0.041125	-0.0411961	-0.0412582	-0.0413004	-0.041324	-0.041336	-0.0413464	-0.0413658	-0.0414012	-0.0414537	-0.0415187	-0.0415891	-0.0416616	-0.0417383	-0.0418193	-0.0418975	-0.0419694	-0.0420395	-0.0421097	-0.0421755	-0.0422344	-0.0422889	-0.042339	-0.0423862	-0.0424391	-0.0425027	-0.0425747	-0.0426593	-0.0427672	-0.0428948	-0.0430197	-0.0431257	-0.043211	-0.0432702	-0.0432958	-0.0432997	-0.0433125	-0.0433588	-0.0434327	-0.0435064	-0.0435605	-0.0435965	-0.043626	-0.0436559
AGL_YE_Pi2_B1_T2	-0.043141	-0.0431823	-0.0432207	-0.0432631	-0.0433233	-0.0434082	-0.0434996	-0.0435621	-0.0435747	-0.0435483	-0.0435097	-0.0434809	-0.0434772	-0.0435105	-0.0435843	-0.043686	-0.0437944	-0.0438966	-0.0439918	-0.0440813	-0.0441603	-0.0442256	-0.0442823	-0.0443332	-0.0443727	-0.0444	-0.0444312	-0.0444852	-0.0445637	-0.0446483	-0.0447201	-0.0447781	-0.0448346	-0.0448962	-0.0449562	-0.0450088	-0.0450605	-0.04512	-0.0451894	-0.0452687	-0.0453523	-0.0454242	-0.0454747	-0.0455165	-0.0455675	-0.0456311	-0.0456979	-0.0457552	-0.045794
AGL_YE_Pi2_B1_T3	-0.0495346	-0.0496126	-0.0496946	-0.049767	-0.0498208	-0.0498631	-0.0499069	-0.0499577	-0.0500096	-0.0500502	-0.0500689	-0.0500703	-0.050076	-0.0501028	-0.0501479	-0.050201	-0.0502648	-0.0503531	-0.0504709	-0.0505968	-0.0506962	-0.0507553	-0.0507928	-0.0508339	-0.0508835	-0.0509315	-0.0509735	-0.0510154	-0.0510667	-0.0511332	-0.0512147	-0.0513081	-0.0514106	-0.0515122	-0.0515912	-0.0516375	-0.0516734	-0.0517321	-0.0518218	-0.051924	-0.0520181	-0.0520999	-0.0521786	-0.0522587	-0.0523265	-0.0523652	-0.052375	-0.0523721	-0.0523775
AGL_YE_Pi2_B2_T1	0.0261273	0.0260966	0.0260765	0.0260444	0.0259815	0.025888	0.0257881	0.0257161	0.0256907	0.025695	0.0256947	0.0256738	0.0256466	0.0256331	0.0256297	0.0256109	0.0255583	0.025482	0.0254112	0.025365	0.0253316	0.0252807	0.0251979	0.0251053	0.0250394	0.0250085	0.0249876	0.0249529	0.0249074	0.0248625	0.0248125	0.0247444	0.024664	0.0245947	0.0245509	0.024519	0.0244781	0.024428	0.0243798	0.0243365	0.0242963	0.0242669	0.024252	0.024233	0.0241869	0.0241123	0.0240259	0.023939	0.0238532
AGL_YE_Pi2_B2_T2	0.0303928	0.0303105	0.0301916	0.0300659	0.029964	0.0299046	0.0298932	0.0299144	0.029933	0.0299173	0.0298666	0.0298084	0.0297665	0.0297393	0.0297048	0.0296495	0.0295872	0.0295454	0.0295319	0.0295212	0.0294815	0.0294032	0.0293006	0.029197	0.0291158	0.0290713	0.0290583	0.0290536	0.0290336	0.0289894	0.0289266	0.0288529	0.0287718	0.0286912	0.0286274	0.0285863	0.0285511	0.0285028	0.0284424	0.0283797	0.0283197	0.0282689	0.028244	0.028248	0.0282513	0.0282115	0.0281099	0.0279689	0.0278445
AGL_YE_Pi2_B2_T3	0.0322247	0.0321803	0.0321269	0.0320645	0.0319925	0.0319146	0.0318478	0.0318186	0.0318374	0.0318816	0.03191	0.0318945	0.0318407	0.031778	0.0317302	0.0316949	0.0316531	0.0315923	0.0315143	0.0314258	0.0313361	0.0312598	0.0312056	0.0311638	0.031113	0.0310475	0.0309871	0.0309558	0.0309532	0.0309497	0.0309083	0.0308186	0.0307063	0.0306139	0.0305655	0.0305463	0.030522	0.0304767	0.0304169	0.0303554	0.0303044	0.0302786	0.0302821	0.0302923	0.0302742	0.0302112	0.0301128	0.0300027	0.0299069
AGL_YE_Pi2_B3_T1	-0.0314993	-0.0314998	-0.0315094	-0.0315457	-0.0316004	-0.0316579	-0.0317063	-0.0317363	-0.0317496	-0.0317635	-0.0317933	-0.0318356	-0.0318814	-0.0319368	-0.0320179	-0.032127	-0.0322467	-0.0323585	-0.0324587	-0.032551	-0.0326293	-0.0326817	-0.0327119	-0.0327461	-0.0328138	-0.0329189	-0.0330322	-0.0331162	-0.0331631	-0.0331996	-0.0332557	-0.0333367	-0.0334291	-0.0335195	-0.0336016	-0.0336767	-0.03375	-0.0338237	-0.0338988	-0.033981	-0.034077	-0.034185	-0.0342895	-0.0343696	-0.0344097	-0.0344085	-0.0343815	-0.034355	-0.0343632
AGL_YE_Pi2_B3_T2	0.00225711	0.0021893	0.00211865	0.0020455	0.00197035	0.0018879	0.00180073	0.00173224	0.00170813	0.0017251	0.00175062	0.00175488	0.00173243	0.00168996	0.00162716	0.00154152	0.00144664	0.00136418	0.00129408	0.00120983	0.00109405	0.000963405	0.000846778	0.000754221	0.000678898	0.000616238	0.000571265	0.00054716	0.000530857	0.000494807	0.000416861	0.000299164	0.000163138	3.24e-05	-7.96e-05	-0.000172729	-0.000251591	-0.000310624	-0.000343474	-0.000362408	-0.000394116	-0.00045282	-0.000528891	-0.000600502	-0.000654784	-0.000699031	-0.000757487	-0.000848231	-0.000957501
AGL_YE_Pi2_B3_T3	-0.00320376	-0.00325854	-0.0033332	-0.00340496	-0.00346229	-0.00350892	-0.00355662	-0.00361696	-0.00369484	-0.00378173	-0.00385917	-0.00391182	-0.00393763	-0.00394686	-0.00395676	-0.00398359	-0.00403586	-0.0041091	-0.00419448	-0.00428805	-0.00439108	-0.00450177	-0.0046073	-0.00468895	-0.00473775	-0.00476781	-0.00480586	-0.00486484	-0.0049363	-0.00501134	-0.00509603	-0.00519886	-0.0053119	-0.00541116	-0.00547967	-0.00552992	-0.00559294	-0.00568202	-0.00578272	-0.00587309	-0.00593974	-0.00597763	-0.00599233	-0.00600479	-0.00603732	-0.00610103	-0.00619465	-0.00630431	-0.00640038
AGL_YE_Pi1_B1_T1	-0.027081	-0.0270995	-0.0271358	-0.027191	-0.0272607	-0.0273357	-0.0273969	-0.027428	-0.0274343	-0.0274362	-0.0274482	-0.0274707	-0.027503	-0.0275503	-0.0276181	-0.0277019	-0.0277885	-0.0278679	-0.0279472	-0.0280353	-0.0281211	-0.0281843	-0.0282313	-0.0282934	-0.0283872	-0.0284923	-0.0285761	-0.028626	-0.0286537	-0.0286791	-0.0287174	-0.0287773	-0.0288643	-0.0289757	-0.0290932	-0.029195	-0.0292764	-0.029346	-0.0294076	-0.0294601	-0.0295087	-0.0295609	-0.0296161	-0.0296648	-0.0297013	-0.0297293	-0.0297594	-0.0298	-0.0298529
AGL_YE_Pi1_B1_T2	-0.0313271	-0.0313436	-0.0313661	-0.0314105	-0.0314844	-0.0315781	-0.0316693	-0.0317391	-0.0317826	-0.0318052	-0.031817	-0.0318387	-0.031893	-0.0319807	-0.0320733	-0.0321452	-0.0322033	-0.0322701	-0.0323458	-0.0324022	-0.0324175	-0.0324084	-0.0324148	-0.0324602	-0.0325383	-0.0326274	-0.0327081	-0.0327698	-0.0328184	-0.0328745	-0.0329554	-0.0330618	-0.0331873	-0.0333238	-0.0334573	-0.0335736	-0.0336687	-0.033744	-0.0338002	-0.0338447	-0.0338921	-0.0339523	-0.0340227	-0.0340887	-0.0341335	-0.0341547	-0.0341719	-0.034207	-0.0342585
AGL_YE_Pi1_B1_T3	-0.0346668	-0.034715	-0.0347663	-0.0348137	-0.034858	-0.0349062	-0.0349536	-0.0349842	-0.0349951	-0.0350047	-0.0350335	-0.035086	-0.0351538	-0.0352262	-0.0352977	-0.0353682	-0.0354415	-0.0355247	-0.035626	-0.0357442	-0.0358598	-0.0359489	-0.0360101	-0.0360604	-0.0361137	-0.0361673	-0.036216	-0.0362657	-0.0363279	-0.0364054	-0.0364904	-0.0365779	-0.0366684	-0.0367537	-0.0368192	-0.0368702	-0.0369354	-0.0370299	-0.0371376	-0.0372355	-0.0373135	-0.0373712	-0.037415	-0.0374597	-0.0375153	-0.0375793	-0.037646	-0.0377123	-0.0377745
AGL_YE_Pi1_B2_T1	0.00881869	0.00878932	0.00874729	0.00868686	0.00862277	0.00858193	0.00858288	0.00861823	0.00865293	0.00864862	0.00859703	0.00852342	0.00845951	0.0084167	0.00838271	0.00833685	0.00826967	0.00819074	0.0081158	0.00805111	0.00799165	0.00793043	0.00786303	0.0077907	0.00772334	0.00767257	0.00763732	0.00760276	0.00755613	0.00749439	0.00741753	0.00732819	0.0072393	0.00717384	0.00714626	0.00713968	0.00711923	0.00706771	0.00699808	0.00693374	0.00688955	0.0068648	0.00684671	0.00681991	0.00677863	0.0067251	0.00666164	0.00659065	0.00652088
AGL_YE_Pi1_B2_T2	0.0129309	0.0128969	0.0128565	0.0128029	0.0127407	0.0126815	0.0126331	0.0125972	0.0125733	0.0125594	0.0125521	0.0125455	0.0125289	0.012493	0.0124375	0.0123721	0.0123066	0.0122425	0.0121767	0.0121112	0.0120535	0.012004	0.0119513	0.0118885	0.0118257	0.0117804	0.0117527	0.0117237	0.0116815	0.0116327	0.0115872	0.0115366	0.0114645	0.0113729	0.0112905	0.0112446	0.0112264	0.0112059	0.0111661	0.0111124	0.0110562	0.0110017	0.0109488	0.0108988	0.0108523	0.0108073	0.0107606	0.0107154	0.0106815
AGL_YE_Pi1_B2_T3	0.00636776	0.0062929	0.00621587	0.00614944	0.00609261	0.00603239	0.00596244	0.00589513	0.00585286	0.00584772	0.00587252	0.00590618	0.0059256	0.00591332	0.00586186	0.00577762	0.0056791	0.00558708	0.00551456	0.00546362	0.00542748	0.00539146	0.00533839	0.00526096	0.00516809	0.00507727	0.00500209	0.00494338	0.00489503	0.00485283	0.00481448	0.00477334	0.00472186	0.00466536	0.00462204	0.00459742	0.00457175	0.00452653	0.00446538	0.00440402	0.00435442	0.00432357	0.00431018	0.00430022	0.00427654	0.00423003	0.00415894	0.00406635	0.00396331
AGL_YE_Pi1_B3_T1	-0.0328293	-0.0329358	-0.0330209	-0.0330656	-0.0330892	-0.0331319	-0.0332032	-0.0332685	-0.0332991	-0.0333107	-0.0333364	-0.0333822	-0.0334315	-0.0334834	-0.0335626	-0.0336862	-0.0338365	-0.0339745	-0.0340724	-0.0341291	-0.0341645	-0.0342068	-0.0342771	-0.0343756	-0.0344831	-0.0345803	-0.0346618	-0.0347321	-0.0348017	-0.034882	-0.0349798	-0.0350911	-0.035203	-0.0352965	-0.0353606	-0.0354138	-0.0354922	-0.0356008	-0.0357012	-0.0357575	-0.0357783	-0.0357995	-0.0358475	-0.0359247	-0.0360155	-0.0360985	-0.0361599	-0.0362041	-0.036255
AGL_YE_Pi1_B3_T2	-0.0136995	-0.0137989	-0.0138742	-0.0139261	-0.013965	-0.0140118	-0.0140811	-0.0141635	-0.0142336	-0.0142738	-0.0142926	-0.0143181	-0.0143732	-0.014461	-0.0145761	-0.014717	-0.0148763	-0.0150287	-0.0151527	-0.0152561	-0.0153672	-0.0155007	-0.0156442	-0.0157731	-0.0158724	-0.0159496	-0.0160251	-0.0161123	-0.016211	-0.0163207	-0.0164456	-0.0165874	-0.0167424	-0.0168992	-0.017039	-0.0171475	-0.0172318	-0.0173129	-0.0174046	-0.0175038	-0.0175945	-0.0176617	-0.017713	-0.017777	-0.0178725	-0.0179935	-0.0181265	-0.0182598	-0.0183778
AGL_YE_Pi1_B3_T3	-0.0378636	-0.0379146	-0.0379529	-0.0379976	-0.0380513	-0.0381085	-0.0381663	-0.0382214	-0.038268	-0.038304	-0.0383339	-0.0383675	-0.038413	-0.0384744	-0.0385519	-0.0386435	-0.0387439	-0.0388452	-0.0389444	-0.0390422	-0.0391345	-0.0392165	-0.039291	-0.0393614	-0.0394216	-0.0394697	-0.039523	-0.039603	-0.0397081	-0.039817	-0.0399145	-0.0400023	-0.0400883	-0.040171	-0.0402444	-0.0403146	-0.0404043	-0.0405257	-0.0406587	-0.0407678	-0.0408381	-0.0408841	-0.0409287	-0.0409794	-0.0410279	-0.041067	-0.0410997	-0.0411383	-0.0412043
AGL_YE_Pi0.5_B1_T1	-0.0261676	-0.0262349	-0.0263227	-0.0264111	-0.0264794	-0.0265233	-0.0265542	-0.0265821	-0.0266099	-0.0266413	-0.0266827	-0.0267329	-0.0267825	-0.0268285	-0.0268817	-0.0269554	-0.0270513	-0.0271624	-0.0272772	-0.027377	-0.0274462	-0.0274909	-0.0275344	-0.0275862	-0.0276329	-0.0276623	-0.0276814	-0.027709	-0.0277639	-0.0278554	-0.0279705	-0.0280822	-0.0281772	-0.0282617	-0.0283412	-0.0284095	-0.028462	-0.0285016	-0.0285349	-0.0285708	-0.0286253	-0.0287092	-0.0288131	-0.0289058	-0.0289613	-0.0289852	-0.0290103	-0.0290712	-0.0291768
AGL_YE_Pi0.5_B1_T2	-0.0246289	-0.024695	-0.0247565	-0.0248111	-0.0248701	-0.0249379	-0.0250013	-0.0250406	-0.0250528	-0.0250505	-0.0250472	-0.025052	-0.0250741	-0.0251237	-0.0252049	-0.0253128	-0.0254337	-0.0255476	-0.0256418	-0.0257194	-0.0257936	-0.0258717	-0.02595	-0.0260228	-0.0260945	-0.0261762	-0.0262689	-0.0263557	-0.0264217	-0.0264739	-0.026536	-0.0266254	-0.0267412	-0.0268649	-0.0269721	-0.027055	-0.0271278	-0.0271999	-0.0272646	-0.0273187	-0.0273782	-0.0274619	-0.0275696	-0.0276793	-0.0277682	-0.0278323	-0.0278837	-0.0279336	-0.027984
AGL_YE_Pi0.5_B1_T3	-0.0253569	-0.0254178	-0.0254715	-0.0255247	-0.0255815	-0.0256377	-0.0256803	-0.0256961	-0.0256869	-0.0256753	-0.0256864	-0.0257257	-0.02578	-0.0258364	-0.0258953	-0.0259634	-0.026041	-0.0261229	-0.0262066	-0.0262917	-0.026374	-0.0264525	-0.0265334	-0.0266162	-0.0266889	-0.0267458	-0.0268004	-0.0268714	-0.0269623	-0.0270589	-0.027142	-0.0272063	-0.0272679	-0.0273439	-0.0274256	-0.0274896	-0.0275353	-0.027585	-0.027648	-0.0277114	-0.0277635	-0.0278091	-0.0278638	-0.0279395	-0.0280333	-0.0281297	-0.0282123	-0.0282734	-0.028317
AGL_YE_Pi0.5_B2_T1	0.0162412	0.0162231	0.01621	0.0161852	0.0161403	0.0160865	0.0160405	0.0160029	0.0159572	0.015894	0.0158275	0.0157826	0.0157688	0.01577	0.0157576	0.0157143	0.0156459	0.0155734	0.0155138	0.0154707	0.015442	0.0154244	0.0154091	0.0153835	0.0153463	0.0153138	0.0153025	0.0153082	0.0153119	0.0152954	0.0152499	0.0151742	0.0150764	0.0149774	0.0148962	0.01483	0.0147648	0.0147043	0.014667	0.0146547	0.014645	0.0146195	0.0145814	0.0145389	0.0144886	0.0144203	0.0143303	0.0142332	0.014163
AGL_YE_Pi0.5_B2_T2	0.000433884	0.000423027	0.000412456	0.000400433	0.000386209	0.000371597	0.000356933	0.00033271	0.000283751	0.000208251	0.000127714	6.9e-05	3.88e-05	1.74e-05	-1.92e-05	-7.46e-05	-0.000130135	-0.00016864	-0.000196171	-0.000230686	-0.000273787	-0.000311814	-0.000342802	-0.00038465	-0.000451062	-0.000534889	-0.000620613	-0.000699031	-0.000761777	-0.000796402	-0.000804567	-0.000815522	-0.000862802	-0.000947376	-0.00103385	-0.00108869	-0.00111327	-0.00113042	-0.00115691	-0.00119837	-0.00125438	-0.00131777	-0.00137655	-0.00141944	-0.00144204	-0.00145061	-0.00146082	-0.0014875	-0.00153677
AGL_YE_Pi0.5_B2_T3	0.0107273	0.0107087	0.0106716	0.0106193	0.0105709	0.0105354	0.010511	0.0104988	0.0105001	0.010504	0.0104921	0.0104547	0.0104004	0.01035	0.0103173	0.0102941	0.0102582	0.0101983	0.0101249	0.0100564	0.0100038	0.00996681	0.00993781	0.00990971	0.00988132	0.00985444	0.00982658	0.00979288	0.00975372	0.009708	0.0096435	0.0095518	0.00944917	0.00937079	0.00933669	0.00933119	0.00932022	0.00928419	0.0092233	0.00914739	0.00907229	0.00901787	0.00899873	0.00900875	0.00901996	0.00900333	0.00894792	0.00886772	0.00879262
AGL_YE_Pi0.5_B3_T1	0.00148386	0.0014324	0.00137286	0.00130908	0.00124734	0.00118998	0.00113765	0.00109831	0.00108058	0.00107993	0.00108126	0.00107562	0.00106527	0.00105556	0.00104742	0.00103309	0.000994616	0.000910431	0.000775044	0.000615227	0.000479414	0.000402377	0.000378359	0.00037069	0.000344187	0.00029059	0.000227753	0.000177744	0.000144571	0.000110469	5.43e-05	-2.92e-05	-0.000128168	-0.000225719	-0.000308089	-0.000367684	-0.000400633	-0.000406944	-0.000399547	-0.000405185	-0.000442838	-0.00050257	-0.000561052	-0.000610945	-0.000660573	-0.000712367	-0.000760536	-0.00080188	-0.000844511
AGL_YE_Pi0.5_B3_T2	0.0288412	0.0287831	0.0287234	0.0286562	0.0285783	0.0284919	0.0284056	0.0283295	0.0282697	0.0282293	0.0282099	0.0282044	0.0281946	0.0281665	0.0281208	0.0280641	0.0279946	0.0279026	0.0277853	0.0276565	0.0275433	0.0274656	0.0274193	0.0273834	0.0273416	0.0272913	0.0272372	0.0271834	0.0271274	0.0270633	0.0269917	0.0269157	0.0268273	0.026715	0.026589	0.0264779	0.0263936	0.0263245	0.0262601	0.0261988	0.0261316	0.0260435	0.0259395	0.025855	0.0258242	0.0258474	0.0258874	0.0258919	0.0258219
AGL_YE_Pi0.5_B3_T3	-0.0244528	-0.024509	-0.02459	-0.0246832	-0.024771	-0.0248457	-0.0249026	-0.0249344	-0.0249418	-0.0249381	-0.0249383	-0.0249491	-0.0249716	-0.0250059	-0.025053	-0.0251175	-0.0252017	-0.0252986	-0.0253958	-0.0254854	-0.0255607	-0.0256156	-0.0256538	-0.025691	-0.0257413	-0.0258051	-0.0258737	-0.0259398	-0.026001	-0.0260586	-0.0261153	-0.0261708	-0.0262238	-0.0262771	-0.0263399	-0.0264188	-0.026508	-0.0265892	-0.0266476	-0.0266903	-0.0267447	-0.0268323	-0.0269422	-0.0270344	-0.0270766	-0.0270724	-0.0270582	-0.0270767	-0.0271476
AGL_YE_Pi0.25_B1_T1	-0.0161337	-0.016194	-0.0162366	-0.0162624	-0.0162935	-0.0163462	-0.0164118	-0.0164701	-0.0165112	-0.0165424	-0.0165747	-0.0166132	-0.0166579	-0.0167068	-0.0167583	-0.0168147	-0.0168817	-0.0169625	-0.0170555	-0.0171532	-0.017244	-0.0173164	-0.0173634	-0.0173874	-0.0174007	-0.0174209	-0.0174593	-0.0175147	-0.0175841	-0.0176686	-0.0177648	-0.0178614	-0.0179453	-0.0180046	-0.0180336	-0.0180485	-0.0180869	-0.0181699	-0.018278	-0.0183737	-0.0184363	-0.01847	-0.0184902	-0.0185129	-0.0185483	-0.0186003	-0.0186682	-0.0187464	-0.0188216
AGL_YE_Pi0.25_B1_T2	-0.0246274	-0.0247254	-0.0247952	-0.0248361	-0.0248674	-0.0249139	-0.0249816	-0.025055	-0.0251135	-0.0251461	-0.0251518	-0.0251419	-0.0251425	-0.0251795	-0.0252592	-0.0253696	-0.0254997	-0.0256427	-0.0257849	-0.0259019	-0.0259788	-0.0260275	-0.0260729	-0.0261281	-0.02619	-0.0262554	-0.0263289	-0.0264149	-0.0265117	-0.0266129	-0.0267092	-0.026796	-0.0268764	-0.0269501	-0.0270099	-0.0270598	-0.027121	-0.0272045	-0.0272968	-0.0273835	-0.0274673	-0.027552	-0.0276244	-0.0276657	-0.0276794	-0.0276962	-0.0277483	-0.0278382	-0.0279329
AGL_YE_Pi0.25_B1_T3	-0.0320426	-0.0320947	-0.032148	-0.0322044	-0.0322709	-0.032353	-0.0324414	-0.032515	-0.0325577	-0.0325733	-0.0325813	-0.0326	-0.0326319	-0.0326695	-0.032718	-0.032798	-0.0329188	-0.0330616	-0.0331973	-0.0333095	-0.0333956	-0.0334617	-0.0335188	-0.0335727	-0.0336195	-0.0336613	-0.0337144	-0.0337923	-0.033893	-0.0340091	-0.0341343	-0.0342582	-0.0343643	-0.0344436	-0.0345047	-0.0345713	-0.0346557	-0.0347417	-0.0348024	-0.0348357	-0.034868	-0.0349225	-0.0349988	-0.0350809	-0.035153	-0.0352097	-0.0352566	-0.0353079	-0.0353723
AGL_YE_Pi0.25_B2_T1	0.0102822	0.0102768	0.0102565	0.0102228	0.0101897	0.0101614	0.0101243	0.0100689	0.0100039	0.00994554	0.00990205	0.0098757	0.00986585	0.00986244	0.00984517	0.0098023	0.0097435	0.00968648	0.00963757	0.00959197	0.00954772	0.00950502	0.00945718	0.00939512	0.00932133	0.00925016	0.00919728	0.00916801	0.00914956	0.00911598	0.00905114	0.00896633	0.00888606	0.00882368	0.00877537	0.00873134	0.00868657	0.00864054	0.00859344	0.00854401	0.00849	0.00843162	0.00837421	0.0083227	0.00827038	0.00820195	0.00811301	0.00802785	0.00799128
AGL_YE_Pi0.25_B2_T2	-0.0127238	-0.0128111	-0.0128656	-0.0128758	-0.0128722	-0.0128972	-0.0129606	-0.013031	-0.0130706	-0.0130681	-0.0130454	-0.0130421	-0.0130871	-0.0131748	-0.0132766	-0.0133753	-0.0134738	-0.0135748	-0.0136668	-0.0137352	-0.0137758	-0.0137979	-0.0138158	-0.0138411	-0.01388	-0.0139354	-0.0140079	-0.0140934	-0.0141817	-0.0142581	-0.0143129	-0.0143565	-0.0144152	-0.0145011	-0.0145896	-0.0146505	-0.0146894	-0.0147303	-0.0147734	-0.0148013	-0.0148178	-0.0148475	-0.0149018	-0.0149662	-0.0150257	-0.0150816	-0.0151418	-0.0152035	-0.0152561
AGL_YE_Pi0.25_B2_T3	0.0150934	0.0150407	0.0149812	0.0149273	0.0148801	0.0148288	0.0147698	0.0147163	0.0146794	0.0146515	0.0146212	0.0145927	0.0145817	0.0145919	0.0146039	0.0145909	0.0145401	0.0144579	0.0143612	0.014271	0.0142081	0.0141778	0.0141594	0.0141251	0.0140715	0.0140216	0.0139954	0.0139835	0.0139581	0.0139014	0.0138163	0.0137129	0.0135967	0.0134765	0.0133758	0.013314	0.0132789	0.0132416	0.013188	0.0131279	0.0130792	0.0130512	0.0130352	0.013012	0.0129725	0.012923	0.0128696	0.012807	0.0127294
AGL_YE_Pi0.25_B3_T1	0.00265325	0.00258757	0.00253549	0.00249716	0.00245426	0.00239272	0.00232942	0.00229884	0.00230738	0.00231852	0.00229421	0.0022377	0.00218251	0.0021516	0.00213777	0.0021174	0.00207489	0.00201294	0.00194164	0.00186728	0.00179132	0.00171434	0.00164025	0.00158021	0.00155194	0.00156088	0.00158169	0.00157579	0.00152747	0.00145305	0.00137608	0.00130779	0.00124968	0.00120347	0.00117339	0.00116127	0.00116007	0.00115605	0.00113755	0.00110246	0.00105951	0.00101997	0.000985742	0.000945296	0.000880679	0.000781683	0.000656057	0.000533138	0.000458061
AGL_YE_Pi0.25_B3_T2	-0.0206884	-0.0207012	-0.0207238	-0.0207737	-0.0208465	-0.0209296	-0.0210087	-0.0210634	-0.0210781	-0.0210605	-0.0210375	-0.021033	-0.0210548	-0.0210989	-0.0211587	-0.0212285	-0.021302	-0.02137	-0.0214319	-0.0214997	-0.0215838	-0.0216763	-0.0217593	-0.0218278	-0.0218912	-0.0219563	-0.0220162	-0.0220637	-0.0221022	-0.0221392	-0.0221764	-0.0222218	-0.0222953	-0.022402	-0.0225068	-0.0225658	-0.0225857	-0.0226065	-0.0226421	-0.0226736	-0.0226941	-0.0227278	-0.0227951	-0.0228743	-0.0229198	-0.0229076	-0.0228578	-0.0228235	-0.0228629
AGL_YE_Pi0.25_B3_T3	-0.0201027	-0.0201302	-0.0201516	-0.0201886	-0.0202485	-0.020324	-0.0203994	-0.0204558	-0.0204802	-0.0204772	-0.020464	-0.0204544	-0.0204532	-0.0204631	-0.0204934	-0.0205562	-0.0206522	-0.0207643	-0.0208672	-0.020943	-0.0209913	-0.0210259	-0.0210624	-0.0211052	-0.0211448	-0.0211744	-0.0212026	-0.0212417	-0.0212905	-0.0213404	-0.0213915	-0.0214536	-0.0215299	-0.0216097	-0.0216814	-0.0217467	-0.0218126	-0.0218692	-0.0218932	-0.0218769	-0.0218393	-0.0218063	-0.0217968	-0.0218266	-0.0219006	-0.0220001	-0.0220965	-0.0221756	-0.0222387
AGL_AS_Pi8_B1_T1	0.139985	0.139978	0.139964	0.139934	0.139899	0.139868	0.139837	0.1398	0.139753	0.139697	0.139629	0.139553	0.139487	0.139445	0.139427	0.139419	0.1394	0.139356	0.139285	0.139196	0.139104	0.139016	0.138932	0.138858	0.138807	0.138774	0.138735	0.138679	0.138637	0.138628	0.138598	0.138485	0.138325	0.138227	0.138232	0.138255	0.138205	0.13809	0.13797	0.137884	0.137856	0.137916	0.138046	0.138137	0.138075	0.137837	0.137494	0.137178	0.137054
AGL_AS_Pi8_B1_T2	0.202074	0.202016	0.20198	0.201955	0.201911	0.201811	0.201662	0.201525	0.20146	0.201467	0.201492	0.20149	0.201454	0.201397	0.201326	0.201235	0.201117	0.200987	0.20088	0.200828	0.200816	0.200792	0.20072	0.200613	0.200511	0.200432	0.200361	0.200286	0.200222	0.200167	0.200061	0.199858	0.19963	0.19952	0.199566	0.19964	0.199611	0.199488	0.199352	0.199241	0.199177	0.199197	0.199282	0.199301	0.199127	0.198765	0.198338	0.198009	0.197929
AGL_AS_Pi8_B1_T3	0.0455368	0.0455047	0.0454852	0.0454707	0.0454436	0.0453895	0.045315	0.0452424	0.045188	0.0451512	0.0451229	0.0450976	0.0450713	0.0450348	0.044978	0.0449048	0.0448371	0.0447985	0.0447879	0.0447758	0.0447365	0.0446758	0.0446134	0.0445514	0.0444773	0.04439	0.0443043	0.0442313	0.044171	0.0441165	0.0440547	0.0439756	0.0438922	0.0438364	0.0438217	0.0438205	0.0438037	0.0437764	0.0437531	0.0437238	0.0436709	0.0436011	0.0435353	0.0434735	0.0433949	0.0432868	0.0431559	0.0430266	0.0429384
AGL_AS_Pi8_B2_T1	0.297915	0.29774	0.297646	0.297593	0.297506	0.297342	0.297131	0.296935	0.296775	0.296625	0.296461	0.296294	0.296153	0.296036	0.295911	0.295752	0.295561	0.295358	0.295161	0.294982	0.294816	0.294645	0.294454	0.294252	0.294069	0.293909	0.293744	0.293564	0.293398	0.293247	0.293044	0.292739	0.292387	0.292105	0.291936	0.291793	0.291565	0.291257	0.29096	0.290741	0.290599	0.290509	0.290434	0.290309	0.290073	0.28972	0.289292	0.28886	0.288517
AGL_AS_Pi8_B2_T2	0.296984	0.296824	0.296696	0.296588	0.296462	0.296288	0.296093	0.295931	0.295825	0.295734	0.29561	0.295446	0.295263	0.295076	0.294884	0.294685	0.294477	0.294264	0.294062	0.293893	0.293753	0.293597	0.29338	0.293116	0.292868	0.292684	0.292553	0.292447	0.292354	0.292247	0.292057	0.291733	0.291322	0.290942	0.290683	0.290528	0.290397	0.290242	0.290052	0.289825	0.289598	0.289445	0.289384	0.2893	0.28906	0.288652	0.28818	0.287785	0.287594
AGL_AS_Pi8_B2_T3	0.259754	0.259619	0.25947	0.259306	0.259136	0.258972	0.258825	0.258704	0.258599	0.258483	0.258336	0.258173	0.25802	0.257881	0.257737	0.257569	0.257383	0.257202	0.257049	0.25693	0.25683	0.256714	0.256544	0.256315	0.256067	0.255843	0.255655	0.255481	0.255314	0.255156	0.254996	0.254807	0.254584	0.254363	0.254194	0.254072	0.253944	0.253772	0.253569	0.253361	0.253164	0.252992	0.252843	0.252684	0.252475	0.252213	0.251927	0.251656	0.251441
AGL_AS_Pi8_B3_T1	0.174947	0.174824	0.174707	0.174608	0.17452	0.174411	0.174264	0.1741	0.17396	0.173862	0.17379	0.173722	0.173645	0.173559	0.173462	0.173347	0.173207	0.173043	0.172865	0.172689	0.172531	0.172405	0.172306	0.17221	0.172095	0.171958	0.171814	0.171679	0.171553	0.171426	0.171284	0.171122	0.170942	0.170762	0.170604	0.170473	0.170344	0.170188	0.170011	0.169829	0.169654	0.169501	0.169391	0.169313	0.169229	0.169103	0.168934	0.168738	0.168535
AGL_AS_Pi8_B3_T2	0.222027	0.221957	0.221887	0.221808	0.221713	0.221593	0.22144	0.221266	0.22109	0.220923	0.220764	0.220609	0.220459	0.22032	0.220196	0.220074	0.219934	0.219769	0.219597	0.219434	0.219286	0.219143	0.218995	0.218841	0.218691	0.218558	0.218441	0.21832	0.218173	0.21799	0.217773	0.217538	0.217313	0.21713	0.216993	0.216861	0.216683	0.216454	0.216211	0.215989	0.215795	0.215625	0.215479	0.215361	0.215251	0.215121	0.214943	0.214714	0.21447
AGL_AS_Pi8_B3_T3	0.204512	0.204419	0.204349	0.204264	0.204143	0.203987	0.203816	0.203645	0.203479	0.203317	0.203167	0.203043	0.202949	0.202865	0.202754	0.202589	0.202377	0.202154	0.201959	0.201806	0.201675	0.201539	0.201382	0.201201	0.201008	0.20082	0.200658	0.200542	0.200475	0.200416	0.200287	0.200058	0.199787	0.199569	0.199437	0.199324	0.199158	0.198942	0.198729	0.198553	0.198421	0.198327	0.198251	0.198141	0.197935	0.197612	0.197215	0.196831	0.196579
AGL_AS_Pi4_B1_T1	0.293778	0.293536	0.293325	0.293171	0.293054	0.292915	0.292727	0.292535	0.292396	0.292305	0.292211	0.292078	0.291919	0.291759	0.291601	0.291422	0.291198	0.290942	0.290696	0.290503	0.29036	0.290217	0.290023	0.289777	0.289527	0.28931	0.289113	0.288915	0.288725	0.288554	0.288357	0.288076	0.287723	0.287395	0.287172	0.287035	0.286914	0.286765	0.286579	0.286347	0.286094	0.285898	0.285799	0.285717	0.285522	0.28516	0.28468	0.284194	0.283848
AGL_AS_Pi4_B1_T2	0.268652	0.268503	0.268352	0.268211	0.268082	0.267949	0.267797	0.267625	0.267456	0.267309	0.267183	0.267058	0.266916	0.266762	0.266615	0.266476	0.266312	0.266098	0.265855	0.26563	0.265441	0.265263	0.265063	0.264841	0.26463	0.264454	0.264302	0.264146	0.263972	0.26378	0.263561	0.263302	0.263023	0.262784	0.262632	0.262544	0.262442	0.262268	0.262013	0.261717	0.261447	0.261257	0.261144	0.261032	0.260841	0.260552	0.260202	0.259858	0.259602
AGL_AS_Pi4_B1_T3	0.186575	0.186447	0.186317	0.186197	0.186098	0.186006	0.185901	0.185789	0.185698	0.185636	0.185571	0.185478	0.18536	0.185234	0.1851	0.184944	0.184766	0.184584	0.184422	0.184287	0.184158	0.184017	0.183865	0.183724	0.183611	0.183522	0.183433	0.183328	0.183209	0.183066	0.182859	0.182568	0.182259	0.182042	0.181955	0.181908	0.181806	0.18165	0.181493	0.181363	0.181266	0.181207	0.181161	0.181055	0.18082	0.180452	0.180005	0.17958	0.179327
AGL_AS_Pi4_B2_T1	0.280253	0.280122	0.280005	0.279898	0.279783	0.279646	0.279499	0.279372	0.279279	0.279195	0.279089	0.278953	0.278796	0.27862	0.278431	0.278234	0.278034	0.277833	0.277648	0.277499	0.277383	0.277262	0.277083	0.276844	0.276608	0.276445	0.276346	0.276249	0.276125	0.275982	0.275807	0.275563	0.275273	0.275031	0.274903	0.27484	0.274736	0.274551	0.274321	0.27409	0.273882	0.273726	0.273626	0.273521	0.273324	0.272995	0.272577	0.272162	0.271879
AGL_AS_Pi4_B2_T2	0.268063	0.267916	0.267799	0.267707	0.267593	0.267425	0.267223	0.267042	0.266921	0.266847	0.266794	0.266749	0.266701	0.266622	0.266485	0.266291	0.26607	0.265863	0.265693	0.265553	0.265415	0.265263	0.265101	0.264948	0.264822	0.264718	0.26461	0.264471	0.264299	0.264094	0.263832	0.263504	0.263171	0.262926	0.262802	0.26272	0.262587	0.262394	0.262191	0.262012	0.261873	0.261784	0.261727	0.261637	0.261449	0.261144	0.260755	0.260367	0.260117
AGL_AS_Pi4_B2_T3	0.2754	0.275232	0.27511	0.27503	0.274943	0.274807	0.274641	0.274495	0.274383	0.274267	0.274117	0.273968	0.273868	0.273811	0.273734	0.273586	0.273382	0.273172	0.272991	0.272844	0.272718	0.272593	0.27244	0.272242	0.272017	0.271801	0.271616	0.271463	0.271344	0.271245	0.271122	0.270927	0.270677	0.270449	0.270305	0.270203	0.270049	0.269814	0.269544	0.2693	0.269114	0.268989	0.268904	0.268797	0.268611	0.268335	0.268006	0.267691	0.267478
AGL_AS_Pi4_B3_T1	0.0167849	0.0167098	0.0166537	0.0166251	0.0166117	0.0165871	0.0165443	0.0164986	0.0164574	0.0164093	0.0163513	0.0163002	0.0162696	0.0162506	0.0162253	0.0161914	0.0161612	0.0161378	0.0161029	0.0160356	0.0159362	0.0158236	0.0157164	0.0156286	0.0155693	0.0155313	0.015491	0.0154334	0.0153634	0.0152831	0.0151768	0.0150348	0.0148784	0.0147499	0.0146744	0.0146344	0.0145934	0.014536	0.0144681	0.0143997	0.014347	0.0143296	0.0143391	0.014327	0.0142542	0.0141257	0.0139711	0.0138237	0.0137287
AGL_AS_Pi4_B3_T2	0.021155	0.0210986	0.02106	0.0210477	0.0210361	0.0209899	0.0209123	0.0208469	0.0208283	0.0208479	0.0208715	0.0208759	0.0208577	0.0208212	0.0207677	0.0206986	0.0206226	0.020553	0.0204933	0.0204347	0.0203676	0.0202874	0.0201885	0.02007	0.0199524	0.0198699	0.0198363	0.0198289	0.0198137	0.0197705	0.019693	0.0195856	0.0194674	0.0193715	0.0193219	0.0193071	0.0192921	0.0192516	0.0191801	0.0190841	0.0189844	0.0189105	0.0188701	0.0188309	0.0187533	0.0186278	0.0184702	0.0183093	0.0181933
AGL_AS_Pi4_B3_T3	0.02227	0.0221882	0.0221304	0.0220916	0.0220519	0.0219942	0.0219237	0.0218625	0.0218211	0.0217907	0.0217653	0.0217517	0.0217489	0.0217352	0.0216903	0.021618	0.0215397	0.0214726	0.0214187	0.0213665	0.0213001	0.0212127	0.0211149	0.0210321	0.0209843	0.0209623	0.020933	0.0208754	0.0208023	0.0207344	0.0206655	0.02057	0.0204403	0.0202983	0.0201741	0.0200769	0.0200001	0.0199437	0.0199094	0.0198859	0.0198627	0.0198472	0.0198437	0.0198261	0.0197588	0.0196348	0.0194788	0.0193291	0.0192281
AGL_AS_Pi2_B1_T1	-0.00850062	-0.00844578	-0.00840598	-0.00838993	-0.00838841	-0.008391	-0.00839861	-0.0084144	-0.00842944	-0.00842888	-0.00841176	-0.00839592	-0.00839912	-0.00842141	-0.00844868	-0.00847071	-0.00848488	-0.00849011	-0.00848432	-0.00846914	-0.00844914	-0.00842593	-0.00839927	-0.00837444	-0.00835839	-0.0083521	-0.0083489	-0.00834361	-0.00833432	-0.00832127	-0.00830908	-0.00830572	-0.0083137	-0.00832777	-0.00834361	-0.00836352	-0.00838775	-0.00840572	-0.00840552	-0.0083851	-0.00835118	-0.00831365	-0.00828475	-0.00827677	-0.0082914	-0.00832071	-0.00835743	-0.0083975	-0.00842872
AGL_AS_Pi2_B1_T2	0.0018052	0.00178082	0.00177983	0.00179127	0.00180401	0.00181557	0.00182449	0.0018233	0.00180661	0.0017783	0.00174625	0.00171213	0.00167343	0.00163495	0.00160907	0.00159943	0.00159424	0.00157987	0.00155568	0.00153233	0.00151809	0.00150882	0.00149238	0.00146053	0.00141558	0.00136681	0.00132445	0.00129935	0.00130322	0.00133728	0.00137992	0.00139579	0.00136203	0.00128964	0.00122032	0.00119283	0.00120425	0.00121918	0.00120893	0.00117526	0.00113731	0.00110708	0.00108268	0.00105663	0.00102661	0.000995212	0.000965221	0.000935387	0.000904854
AGL_AS_Pi2_B1_T3	0.0250401	0.0249744	0.0249375	0.0249184	0.0248835	0.024813	0.0247255	0.0246596	0.0246304	0.0246164	0.0245906	0.0245553	0.0245337	0.0245371	0.0245517	0.0245558	0.0245367	0.0244921	0.0244259	0.0243469	0.0242694	0.024207	0.024165	0.0241381	0.0241152	0.0240897	0.0240645	0.024047	0.0240335	0.0240054	0.0239449	0.0238524	0.0237451	0.0236432	0.0235604	0.0235003	0.0234577	0.023428	0.0234084	0.0233951	0.0233814	0.0233639	0.0233426	0.0233144	0.0232688	0.0231945	0.0230897	0.0229708	0.0228749
AGL_AS_Pi2_B2_T1	-0.00915803	-0.00919042	-0.00920927	-0.00923	-0.00927693	-0.00936156	-0.00946227	-0.00954084	-0.00957867	-0.00959178	-0.00960591	-0.00963199	-0.0096651	-0.00969984	-0.00974165	-0.00980331	-0.00988869	-0.009982	-0.0100599	-0.0101137	-0.010158	-0.0102172	-0.010303	-0.0104049	-0.0105005	-0.0105758	-0.0106291	-0.0106641	-0.010691	-0.0107313	-0.0108049	-0.0109146	-0.0110473	-0.0111775	-0.0112739	-0.0113272	-0.0113654	-0.0114175	-0.0114778	-0.0115226	-0.011547	-0.0115747	-0.0116331	-0.0117251	-0.0118272	-0.0119168	-0.0119876	-0.0120387	-0.0120639
AGL_AS_Pi2_B2_T2	0.000650043	0.000587621	0.000541795	0.00049631	0.000445104	0.000390769	0.000338824	0.000295097	0.000262097	0.000236921	0.000216228	0.00019986	0.000182871	0.000154049	0.000104747	3.4e-05	-5.37e-05	-0.00015032	-0.000241294	-0.000313211	-0.000367374	-0.000424426	-0.000504587	-0.000605465	-0.000701461	-0.000769787	-0.000808339	-0.00082565	-0.00082875	-0.000835365	-0.000879801	-0.000985189	-0.00113321	-0.001274	-0.00136623	-0.00141449	-0.00145349	-0.0015021	-0.00155709	-0.00161471	-0.00167568	-0.00173477	-0.0017886	-0.00184939	-0.00193666	-0.00205874	-0.00220717	-0.00235281	-0.00244477
AGL_AS_Pi2_B2_T3	-0.00742029	-0.00745867	-0.00748472	-0.0075182	-0.00757651	-0.00765521	-0.00772464	-0.00775841	-0.00776339	-0.00777056	-0.00779482	-0.0078176	-0.0078178	-0.00780601	-0.0078175	-0.00787623	-0.00797281	-0.00807731	-0.00816811	-0.0082431	-0.00830811	-0.00836753	-0.00842608	-0.00848859	-0.00855357	-0.00861113	-0.00865305	-0.00868248	-0.00871349	-0.00876448	-0.00885037	-0.00897373	-0.00912011	-0.00925879	-0.00935862	-0.0094144	-0.00945072	-0.0094915	-0.00954352	-0.00960328	-0.00966587	-0.00973087	-0.00980711	-0.00990514	-0.010022	-0.0101425	-0.0102507	-0.0103294	-0.0103596
AGL_AS_Pi2_B3_T1	0.0041212	0.00405193	0.00399236	0.00392434	0.00383814	0.00374599	0.00367284	0.00363358	0.00361794	0.0036027	0.00357438	0.00353395	0.0034839	0.00341815	0.00332525	0.00320055	0.00305939	0.00293183	0.00283539	0.00275861	0.00267794	0.00258387	0.00248651	0.00240319	0.00234166	0.00228857	0.00222039	0.00213332	0.00204709	0.00197373	0.00189596	0.00179026	0.0016581	0.00153152	0.0014471	0.00140591	0.00137143	0.00131578	0.00123896	0.00114694	0.00103592	0.000910613	0.000792419	0.000696788	0.000612505	0.000515411	0.000391287	0.000250985	0.000126756
AGL_AS_Pi2_B3_T2	0.0103799	0.0103335	0.0102945	0.0102503	0.0101863	0.0100997	0.0100132	0.0099618	0.00995306	0.00995439	0.00992652	0.00985778	0.00976079	0.00965266	0.00954423	0.00944067	0.00934468	0.00925463	0.00916286	0.00906494	0.00896987	0.00889169	0.00883198	0.00877785	0.00871348	0.00862768	0.0085215	0.0084085	0.00829885	0.00818836	0.00806973	0.00794651	0.00782586	0.00770964	0.00759928	0.00750082	0.00742176	0.00736565	0.00732303	0.0072703	0.00719023	0.0070885	0.00697643	0.00685336	0.00672103	0.00659662	0.0064997	0.00643937	0.00640795
AGL_AS_Pi2_B3_T3	0.00667762	0.00660353	0.00655049	0.00651523	0.00648527	0.00644596	0.00639579	0.00634961	0.00631769	0.0062867	0.00623384	0.00615593	0.00607297	0.00600585	0.0059558	0.00590476	0.00583242	0.00573009	0.00560843	0.00549246	0.00540195	0.00533297	0.00526523	0.00518687	0.00510289	0.0050206	0.00494069	0.00485971	0.00477334	0.00467868	0.00457531	0.00445928	0.00432621	0.00418923	0.00407652	0.00399134	0.00390219	0.00379237	0.0036832	0.00359213	0.00350472	0.00340508	0.00330295	0.00321302	0.00312606	0.00302037	0.00288761	0.00275165	0.00266273
AGL_AS_Pi1_B1_T1	-0.0286044	-0.0286145	-0.0286318	-0.0286644	-0.0287151	-0.0287779	-0.028837	-0.0288731	-0.028876	-0.0288543	-0.0288325	-0.0288357	-0.0288724	-0.0289264	-0.0289687	-0.0289806	-0.0289679	-0.0289506	-0.0289438	-0.028948	-0.0289521	-0.0289465	-0.028936	-0.02894	-0.0289735	-0.0290298	-0.0290833	-0.0291158	-0.0291298	-0.0291431	-0.0291756	-0.0292342	-0.0293042	-0.0293544	-0.0293646	-0.0293539	-0.0293603	-0.029395	-0.0294346	-0.0294568	-0.0294671	-0.0294851	-0.029518	-0.0295555	-0.0295843	-0.0296008	-0.0296103	-0.0296215	-0.0296393
AGL_AS_Pi1_B1_T2	-0.0104942	-0.0104888	-0.0104737	-0.0104712	-0.0104905	-0.0105224	-0.010553	-0.0105787	-0.0106026	-0.0106229	-0.0106308	-0.0106245	-0.0106146	-0.0106129	-0.0106247	-0.0106504	-0.0106834	-0.0107106	-0.0107198	-0.0107116	-0.0106976	-0.0106893	-0.0106987	-0.0107361	-0.0107956	-0.0108506	-0.0108784	-0.0108864	-0.0108983	-0.0109276	-0.0109699	-0.011016	-0.0110549	-0.0110719	-0.0110603	-0.0110371	-0.0110312	-0.0110559	-0.0111029	-0.0111571	-0.0112066	-0.0112442	-0.0112685	-0.0112854	-0.0113	-0.0113146	-0.0113326	-0.0113618	-0.011402
AGL_AS_Pi1_B1_T3	-0.012113	-0.0121331	-0.0121843	-0.0122349	-0.012259	-0.0122553	-0.0122428	-0.0122416	-0.0122606	-0.0122984	-0.0123483	-0.0124007	-0.012443	-0.0124673	-0.012477	-0.0124842	-0.0124963	-0.0125117	-0.0125322	-0.0125652	-0.0126138	-0.0126651	-0.0127046	-0.0127298	-0.0127497	-0.0127707	-0.0127878	-0.0127898	-0.0127739	-0.0127581	-0.0127738	-0.012838	-0.0129326	-0.0130168	-0.0130598	-0.0130608	-0.0130383	-0.0130113	-0.0130028	-0.0130358	-0.0131065	-0.0131769	-0.0132126	-0.013221	-0.0132313	-0.0132584	-0.0132985	-0.0133431	-0.0133801
AGL_AS_Pi1_B2_T1	0.0578644	0.0578104	0.0577472	0.0576711	0.0575757	0.0574658	0.0573661	0.0573014	0.0572684	0.0572394	0.0571948	0.0571354	0.0570668	0.0569907	0.056911	0.0568342	0.0567589	0.0566734	0.0565678	0.0564483	0.0563317	0.056227	0.0561263	0.0560185	0.0559039	0.0557917	0.0556916	0.0556063	0.0555256	0.0554287	0.0553047	0.0551652	0.0550312	0.0549162	0.0548194	0.0547249	0.0546176	0.0544996	0.054383	0.0542719	0.0541694	0.0540895	0.054038	0.0539936	0.0539285	0.0538339	0.0537125	0.053575	0.0534514
AGL_AS_Pi1_B2_T2	0.0449576	0.0449246	0.0448702	0.0447857	0.0446826	0.044586	0.0445232	0.0445016	0.0444954	0.0444683	0.0444103	0.0443383	0.0442672	0.0441952	0.0441119	0.0440085	0.0438846	0.0437531	0.0436349	0.0435397	0.0434542	0.0433519	0.0432203	0.0430752	0.0429478	0.0428564	0.0427959	0.0427468	0.0426845	0.0425894	0.0424634	0.0423244	0.0421816	0.042034	0.0418894	0.0417603	0.0416468	0.0415452	0.0414641	0.0414047	0.0413451	0.041262	0.0411527	0.041029	0.0409027	0.0407866	0.0406942	0.0406315	0.0405847
AGL_AS_Pi1_B2_T3	0.0729168	0.072827	0.0727625	0.0727041	0.0726325	0.0725413	0.0724438	0.0723588	0.072287	0.0722153	0.072144	0.0720905	0.0720589	0.0720252	0.071957	0.071842	0.0716959	0.0715469	0.0714134	0.0712969	0.0711933	0.0711019	0.0710199	0.0709367	0.0708375	0.0707157	0.0705836	0.0704608	0.0703484	0.0702264	0.0700818	0.0699248	0.069773	0.069641	0.0695413	0.0694725	0.0694128	0.0693433	0.0692639	0.0691751	0.0690664	0.0689316	0.0687832	0.0686391	0.0685063	0.0683828	0.068267	0.0681664	0.0680893
AGL_AS_Pi1_B3_T1	0.064354	0.0643198	0.0642641	0.0641975	0.064134	0.0640754	0.0640171	0.0639587	0.0639043	0.0638545	0.0638063	0.0637561	0.0637003	0.0636374	0.0635647	0.0634753	0.0633677	0.0632598	0.0631797	0.063138	0.0631126	0.0630675	0.062985	0.0628813	0.0627875	0.0627134	0.0626343	0.0625257	0.0623985	0.0622829	0.0621888	0.0620992	0.0619997	0.061899	0.061818	0.0617654	0.0617267	0.061677	0.0615983	0.0614923	0.0613819	0.0612907	0.0612152	0.0611277	0.0610116	0.060874	0.0607313	0.0606017	0.0605139
AGL_AS_Pi1_B3_T2	0.0607561	0.0607776	0.0607988	0.0607845	0.0607121	0.0605837	0.060433	0.0603089	0.0602383	0.0602081	0.0601849	0.060144	0.0600798	0.0600005	0.0599194	0.0598465	0.059782	0.059716	0.0596353	0.0595387	0.0594422	0.0593616	0.0592937	0.0592243	0.0591477	0.0590666	0.0589811	0.0588917	0.0588079	0.0587379	0.0586753	0.0586059	0.0585225	0.0584316	0.0583455	0.0582672	0.0581864	0.0580957	0.0579996	0.057905	0.0578154	0.057731	0.0576494	0.0575619	0.0574644	0.0573606	0.0572527	0.0571393	0.0570288
AGL_AS_Pi1_B3_T3	0.0621691	0.0620608	0.0619549	0.0618667	0.0617948	0.0617293	0.0616689	0.0616203	0.0615805	0.0615341	0.0614738	0.0614113	0.0613582	0.0613052	0.0612331	0.0611344	0.0610216	0.0609147	0.0608281	0.060764	0.0607102	0.0606396	0.0605297	0.0603904	0.060262	0.0601706	0.0601006	0.0600243	0.0599399	0.0598555	0.059758	0.0596255	0.0594643	0.0593126	0.0592034	0.0591298	0.0590597	0.0589766	0.0588888	0.0588085	0.0587423	0.0586882	0.0586277	0.058534	0.0583959	0.0582218	0.0580264	0.0578388	0.0577171
AGL_AS_Pi0.5_B1_T1	0.336498	0.336357	0.336185	0.336028	0.335917	0.33584	0.335765	0.335679	0.335588	0.335482	0.335335	0.335133	0.334906	0.334701	0.334532	0.334381	0.334237	0.334106	0.333979	0.33382	0.333608	0.333362	0.333114	0.332881	0.332673	0.332498	0.332361	0.332261	0.33219	0.332113	0.331961	0.33169	0.331347	0.331035	0.330826	0.330681	0.330516	0.330308	0.3301	0.329922	0.329764	0.329622	0.329505	0.329396	0.329231	0.328961	0.328595	0.328194	0.327855
AGL_AS_Pi0.5_B1_T2	0.44668	0.446479	0.446243	0.445992	0.445757	0.445557	0.445376	0.445185	0.444965	0.444714	0.444448	0.444197	0.443989	0.443825	0.443675	0.443501	0.443286	0.443047	0.442819	0.442619	0.44243	0.442208	0.441912	0.441536	0.441119	0.440715	0.440364	0.440085	0.439876	0.439697	0.439475	0.439162	0.438785	0.438426	0.438142	0.43792	0.437704	0.437462	0.437191	0.436889	0.436572	0.436286	0.436043	0.435786	0.43545	0.435023	0.434542	0.434061	0.433667
AGL_AS_Pi0.5_B1_T3	0.499069	0.498861	0.498715	0.498632	0.498563	0.498448	0.498268	0.498054	0.49784	0.497631	0.497418	0.49721	0.497013	0.496818	0.496606	0.496365	0.496093	0.495806	0.495524	0.495248	0.494956	0.494625	0.494262	0.493909	0.493608	0.493362	0.493117	0.492831	0.492532	0.492269	0.492033	0.491758	0.491417	0.491069	0.490777	0.490522	0.490239	0.489911	0.489578	0.489263	0.488961	0.488688	0.48846	0.488229	0.487898	0.487405	0.486786	0.486164	0.485709
AGL_AS_Pi0.5_B2_T1	0.267526	0.267374	0.267223	0.267068	0.266894	0.266699	0.266511	0.266362	0.266251	0.266152	0.266043	0.265923	0.265787	0.265619	0.265413	0.265192	0.264987	0.264814	0.264654	0.264475	0.264249	0.263982	0.2637	0.263432	0.263198	0.263002	0.262827	0.262655	0.262485	0.262315	0.262124	0.261885	0.261594	0.261292	0.261029	0.26081	0.260596	0.260368	0.260145	0.259937	0.259736	0.259546	0.259367	0.25917	0.258917	0.258601	0.258249	0.257904	0.25762
AGL_AS_Pi0.5_B2_T2	0.267771	0.267602	0.267458	0.26734	0.267222	0.267069	0.266877	0.266691	0.266556	0.266466	0.266374	0.266249	0.266094	0.26593	0.26575	0.265534	0.265286	0.265051	0.264865	0.264723	0.264585	0.264413	0.264188	0.26392	0.263642	0.263386	0.263162	0.26296	0.262768	0.262562	0.262312	0.262026	0.261752	0.261542	0.261391	0.261234	0.261027	0.260793	0.260574	0.260375	0.260182	0.26001	0.259869	0.259714	0.259478	0.259153	0.258783	0.258432	0.258167
AGL_AS_Pi0.5_B2_T3	0.263507	0.26329	0.263072	0.262874	0.262691	0.262518	0.262369	0.26226	0.262167	0.26205	0.26189	0.261705	0.261519	0.261343	0.261169	0.260977	0.260755	0.260515	0.260288	0.260086	0.259896	0.259689	0.259454	0.259214	0.259018	0.258889	0.258796	0.258683	0.258526	0.258326	0.258088	0.257808	0.257502	0.257211	0.256975	0.256784	0.256589	0.256369	0.256143	0.255932	0.255738	0.255569	0.255428	0.255274	0.255046	0.254728	0.25435	0.253968	0.253646
AGL_AS_Pi0.5_B3_T1	0.200765	0.200699	0.200636	0.200549	0.200426	0.200272	0.20011	0.199965	0.199852	0.199759	0.199664	0.199561	0.199459	0.199373	0.19931	0.199261	0.199191	0.199075	0.198917	0.198749	0.198596	0.198452	0.198305	0.198149	0.197995	0.197852	0.197713	0.197568	0.197426	0.197304	0.197192	0.197051	0.196864	0.196662	0.196491	0.19636	0.19624	0.196111	0.19597	0.195814	0.195639	0.195466	0.195314	0.195178	0.195028	0.19485	0.194646	0.194436	0.194253
AGL_AS_Pi0.5_B3_T2	0.199595	0.199487	0.199413	0.199356	0.19929	0.19919	0.199059	0.198928	0.198828	0.19876	0.1987	0.198623	0.198529	0.198431	0.198332	0.198228	0.198119	0.198006	0.197886	0.197749	0.197592	0.197418	0.19723	0.197046	0.196895	0.196788	0.196698	0.1966	0.196491	0.196383	0.196266	0.196115	0.195932	0.195755	0.195631	0.195559	0.195484	0.195361	0.195192	0.195007	0.194831	0.194676	0.194542	0.194409	0.194255	0.19407	0.193859	0.193634	0.193421
AGL_AS_Pi0.5_B3_T3	0.224365	0.224233	0.224105	0.223972	0.223841	0.223726	0.223629	0.223542	0.223454	0.223359	0.223259	0.223165	0.22309	0.223033	0.222968	0.222863	0.222705	0.222514	0.22232	0.22214	0.221978	0.221816	0.221635	0.221436	0.221237	0.221062	0.220916	0.220792	0.220678	0.22055	0.220382	0.220178	0.219973	0.21981	0.219696	0.2196	0.219481	0.219328	0.219162	0.219003	0.218856	0.21872	0.218593	0.218466	0.218326	0.218159	0.217955	0.217722	0.217501
AGL_AS_Pi0.25_B1_T1	0.284584	0.284479	0.284357	0.284197	0.284002	0.283802	0.283628	0.283495	0.283403	0.283338	0.283288	0.283239	0.283169	0.283059	0.282907	0.282729	0.282543	0.282355	0.282171	0.282003	0.28186	0.281739	0.281617	0.281479	0.281324	0.281155	0.280972	0.280781	0.280605	0.280461	0.280318	0.280134	0.279911	0.279712	0.279587	0.279505	0.279385	0.279199	0.27899	0.278802	0.278642	0.278509	0.278392	0.278257	0.278052	0.277754	0.277395	0.277048	0.276811
AGL_AS_Pi0.25_B1_T2	0.325773	0.325605	0.325459	0.325352	0.325264	0.325157	0.325021	0.324879	0.32476	0.324658	0.324558	0.324458	0.324371	0.324296	0.3242	0.324057	0.323874	0.323679	0.323491	0.323316	0.323159	0.323007	0.32283	0.322607	0.322359	0.322126	0.321935	0.321794	0.321691	0.321586	0.321429	0.321203	0.320942	0.320704	0.320531	0.320415	0.320296	0.320121	0.31989	0.319647	0.319442	0.31929	0.319163	0.319	0.318761	0.318447	0.318094	0.317758	0.317517
AGL_AS_Pi0.25_B1_T3	0.294987	0.294839	0.294672	0.294502	0.294344	0.294198	0.294062	0.29394	0.293832	0.293716	0.293566	0.293386	0.293206	0.293064	0.292969	0.29289	0.292783	0.292632	0.292459	0.292293	0.292138	0.291967	0.291755	0.291511	0.291279	0.291101	0.290979	0.290877	0.290764	0.29063	0.290475	0.290295	0.2901	0.289918	0.289774	0.289651	0.289506	0.289316	0.289093	0.288859	0.288649	0.288501	0.288414	0.288317	0.288126	0.287825	0.287457	0.28709	0.286801
AGL_AS_Pi0.25_B2_T1	0.351403	0.35127	0.351157	0.351044	0.350897	0.350692	0.35046	0.350257	0.350106	0.349975	0.349822	0.34964	0.349441	0.34924	0.349041	0.348828	0.348577	0.348291	0.348014	0.347789	0.347598	0.34737	0.347068	0.346734	0.346453	0.346251	0.346077	0.34588	0.345664	0.345436	0.345154	0.344779	0.344358	0.344006	0.343777	0.343595	0.343348	0.343034	0.342724	0.342449	0.342198	0.341971	0.341765	0.341528	0.341186	0.340713	0.340137	0.339554	0.339133
AGL_AS_Pi0.25_B2_T2	0.337603	0.337505	0.337419	0.337319	0.337204	0.337065	0.336876	0.336639	0.33639	0.336173	0.336006	0.335879	0.335772	0.335658	0.335503	0.335288	0.33503	0.334775	0.334554	0.33437	0.3342	0.334015	0.333785	0.333511	0.333235	0.332991	0.332767	0.332533	0.332279	0.332007	0.331695	0.331323	0.330925	0.330579	0.330332	0.330133	0.329897	0.329609	0.329304	0.32901	0.328745	0.328544	0.328401	0.328218	0.3279	0.327447	0.326924	0.326417	0.326029
AGL_AS_Pi0.25_B2_T3	0.341689	0.341547	0.341406	0.341242	0.341018	0.340731	0.340438	0.340209	0.340065	0.339969	0.339872	0.339755	0.339624	0.339484	0.339333	0.339153	0.338927	0.33867	0.338429	0.338236	0.338069	0.337865	0.337582	0.337239	0.336899	0.336605	0.336361	0.33616	0.335992	0.335819	0.335579	0.335251	0.334888	0.334564	0.334308	0.334075	0.333815	0.333524	0.33322	0.332918	0.332638	0.332411	0.332224	0.331996	0.331665	0.331252	0.330822	0.330425	0.330109
AGL_AS_Pi0.25_B3_T1	0.220279	0.220123	0.220003	0.219916	0.219826	0.219698	0.219544	0.219408	0.219314	0.219238	0.219136	0.218994	0.218833	0.21869	0.21858	0.21849	0.218397	0.218285	0.21814	0.217946	0.217709	0.217458	0.217225	0.217015	0.21682	0.216637	0.216474	0.21633	0.216189	0.216036	0.215865	0.215677	0.215478	0.215288	0.215137	0.215026	0.214907	0.214732	0.214495	0.214235	0.214004	0.213842	0.213736	0.213618	0.213422	0.213137	0.212797	0.212461	0.212202
AGL_AS_Pi0.25_B3_T2	0.154027	0.153924	0.153817	0.153701	0.153576	0.153442	0.15331	0.153204	0.153132	0.153075	0.152999	0.1529	0.152791	0.152683	0.152574	0.152465	0.152351	0.15222	0.152063	0.151887	0.151709	0.151533	0.151363	0.151208	0.151079	0.150975	0.150879	0.15078	0.150676	0.150558	0.150405	0.150213	0.150006	0.149818	0.149661	0.149512	0.149349	0.149186	0.149041	0.148906	0.148771	0.148647	0.14854	0.148417	0.148238	0.147997	0.147732	0.1475	0.147362
AGL_AS_Pi0.25_B3_T3	0.135423	0.135287	0.135164	0.135054	0.134949	0.134835	0.134706	0.134573	0.134456	0.134369	0.134319	0.134298	0.13428	0.134222	0.1341	0.13393	0.133757	0.133612	0.133494	0.133395	0.133307	0.133223	0.133122	0.132982	0.132802	0.1326	0.132401	0.132232	0.132102	0.132001	0.131897	0.131761	0.131587	0.131402	0.131246	0.131128	0.13102	0.130897	0.130764	0.130625	0.130478	0.13034	0.130218	0.130075	0.129865	0.129594	0.129319	0.129094	0.128949
ARO_YE_Pi8_B1_T1	-0.0308821	-0.030875	-0.0308845	-0.0309201	-0.030981	-0.0310498	-0.0311016	-0.031123	-0.0311202	-0.0311123	-0.0311185	-0.0311498	-0.031203	-0.0312618	-0.0313106	-0.0313483	-0.0313832	-0.0314197	-0.0314549	-0.0314842	-0.0315056	-0.0315256	-0.0315618	-0.0316282	-0.0317177	-0.0318013	-0.0318513	-0.0318657	-0.0318713	-0.0319004	-0.0319681	-0.0320677	-0.0321799	-0.0322794	-0.0323448	-0.0323859	-0.0324365	-0.0325116	-0.0325941	-0.0326642	-0.0327238	-0.0327857	-0.0328583	-0.0329373	-0.0330071	-0.0330553	-0.033085	-0.0331109	-0.0331498
ARO_YE_Pi8_B1_T2	-0.0366382	-0.0366611	-0.0366768	-0.0366852	-0.0367013	-0.036746	-0.0368127	-0.0368699	-0.0368985	-0.0369081	-0.0369134	-0.0369185	-0.0369258	-0.0369412	-0.0369688	-0.0370111	-0.0370699	-0.0371419	-0.0372151	-0.0372736	-0.03731	-0.0373299	-0.0373452	-0.0373614	-0.0373828	-0.0374221	-0.0374892	-0.0375722	-0.0376488	-0.0377114	-0.0377689	-0.0378318	-0.0379064	-0.0379939	-0.0380831	-0.0381542	-0.0381966	-0.0382167	-0.0382374	-0.0382875	-0.0383775	-0.038485	-0.0385777	-0.0386446	-0.0386922	-0.0387278	-0.038757	-0.0387874	-0.0388244
ARO_YE_Pi8_B1_T3	-0.0283133	-0.0282951	-0.0282826	-0.0282861	-0.0283188	-0.0283877	-0.0284767	-0.0285512	-0.0285865	-0.0285863	-0.0285684	-0.0285443	-0.0285218	-0.0285139	-0.028531	-0.0285688	-0.0286155	-0.0286697	-0.0287367	-0.0288082	-0.0288632	-0.0288942	-0.0289223	-0.0289743	-0.0290584	-0.02916	-0.0292531	-0.0293201	-0.029369	-0.0294247	-0.0294979	-0.029573	-0.0296302	-0.0296618	-0.0296734	-0.0296807	-0.0297005	-0.0297371	-0.0297821	-0.0298346	-0.0298999	-0.0299737	-0.0300406	-0.0300941	-0.0301453	-0.0302035	-0.0302639	-0.0303116	-0.0303385
ARO_YE_Pi8_B2_T1	-0.0369242	-0.0369788	-0.0369881	-0.0369617	-0.036941	-0.0369583	-0.0370055	-0.0370471	-0.0370629	-0.0370651	-0.0370774	-0.0371104	-0.0371566	-0.037199	-0.0372257	-0.0372413	-0.037262	-0.0372994	-0.0373519	-0.037409	-0.037463	-0.0375178	-0.0375832	-0.0376619	-0.0377451	-0.0378228	-0.0378919	-0.0379504	-0.0379932	-0.0380205	-0.0380422	-0.0380711	-0.0381097	-0.0381504	-0.0381924	-0.0382545	-0.0383524	-0.0384679	-0.0385639	-0.0386276	-0.0386758	-0.0387207	-0.0387563	-0.0387793	-0.0388021	-0.0388405	-0.038901	-0.0389716	-0.0390248
ARO_YE_Pi8_B2_T2	-0.0315424	-0.0315359	-0.0315478	-0.0315865	-0.031649	-0.0317207	-0.0317807	-0.0318136	-0.0318217	-0.0318235	-0.0318357	-0.0318588	-0.0318763	-0.0318704	-0.031844	-0.0318232	-0.0318341	-0.0318849	-0.0319699	-0.0320759	-0.0321798	-0.0322575	-0.0323002	-0.0323153	-0.0323183	-0.0323289	-0.0323673	-0.0324443	-0.0325551	-0.0326794	-0.0327891	-0.0328672	-0.03292	-0.0329617	-0.0329939	-0.0330113	-0.0330229	-0.0330493	-0.033109	-0.0332071	-0.0333211	-0.0334068	-0.0334383	-0.0334406	-0.0334591	-0.033511	-0.0335857	-0.0336616	-0.0337158
ARO_YE_Pi8_B2_T3	-0.0294401	-0.0294429	-0.0294482	-0.0294761	-0.0295344	-0.0296097	-0.0296777	-0.0297185	-0.0297273	-0.0297168	-0.0297067	-0.0297098	-0.0297238	-0.0297423	-0.0297717	-0.0298236	-0.0298912	-0.0299508	-0.0299957	-0.0300483	-0.0301266	-0.0302153	-0.0302811	-0.0303074	-0.0303047	-0.0302971	-0.0303034	-0.0303279	-0.030369	-0.0304307	-0.0305194	-0.0306328	-0.0307561	-0.0308633	-0.0309286	-0.0309471	-0.0309419	-0.0309476	-0.0309883	-0.031066	-0.0311537	-0.0312193	-0.0312631	-0.0313146	-0.0313852	-0.0314561	-0.0315131	-0.0315637	-0.031614
ARO_YE_Pi8_B3_T1	-0.0247179	-0.0247509	-0.0247689	-0.0247736	-0.0247818	-0.0248076	-0.0248476	-0.0248844	-0.0249047	-0.0249077	-0.0249039	-0.0249105	-0.024941	-0.0249941	-0.0250536	-0.0251015	-0.0251278	-0.0251367	-0.0251437	-0.0251651	-0.0252055	-0.0252576	-0.0253104	-0.0253539	-0.025387	-0.0254223	-0.025473	-0.025528	-0.0255592	-0.0255622	-0.0255742	-0.0256387	-0.0257579	-0.0258879	-0.0259742	-0.0259999	-0.0259929	-0.0259845	-0.0259834	-0.025988	-0.0260052	-0.0260484	-0.0261225	-0.0262125	-0.0262939	-0.0263541	-0.026399	-0.0264389	-0.0264783
ARO_YE_Pi8_B3_T2	-0.0295894	-0.029597	-0.0296247	-0.0296681	-0.0297145	-0.0297431	-0.0297352	-0.0296977	-0.0296677	-0.0296755	-0.0297182	-0.0297717	-0.0298177	-0.0298508	-0.0298751	-0.0298997	-0.0299282	-0.0299495	-0.0299532	-0.0299481	-0.0299564	-0.0299903	-0.0300449	-0.0301064	-0.0301641	-0.030218	-0.0302733	-0.0303287	-0.0303764	-0.0304151	-0.030457	-0.030514	-0.0305853	-0.0306567	-0.0307126	-0.0307465	-0.0307618	-0.0307675	-0.0307766	-0.0307996	-0.0308276	-0.0308405	-0.0308446	-0.0308752	-0.0309478	-0.0310396	-0.0311239	-0.0311923	-0.0312438
ARO_YE_Pi8_B3_T3	-0.0235859	-0.0236033	-0.0236097	-0.0236043	-0.0236037	-0.0236324	-0.0236897	-0.0237403	-0.0237585	-0.023763	-0.0237873	-0.0238302	-0.0238564	-0.0238481	-0.0238301	-0.0238384	-0.0238787	-0.0239276	-0.0239636	-0.023987	-0.0240126	-0.024058	-0.024135	-0.0242378	-0.0243377	-0.0243999	-0.0244137	-0.0244015	-0.0243986	-0.0244279	-0.0244893	-0.0245692	-0.0246524	-0.024723	-0.0247634	-0.0247712	-0.024768	-0.0247803	-0.0248196	-0.0248799	-0.0249441	-0.0249954	-0.025035	-0.0250792	-0.0251348	-0.0251914	-0.025239	-0.025278	-0.0253127
ARO_YE_Pi4_B1_T1	-0.0496648	-0.0496941	-0.0497538	-0.0498262	-0.0498898	-0.0499297	-0.0499397	-0.0499282	-0.0499187	-0.0499297	-0.0499565	-0.0499815	-0.0499973	-0.0500114	-0.0500344	-0.0500717	-0.0501241	-0.0501866	-0.0502543	-0.0503209	-0.050376	-0.0504093	-0.0504277	-0.0504588	-0.0505265	-0.0506232	-0.0507092	-0.0507546	-0.0507758	-0.0508131	-0.0508772	-0.0509402	-0.0509805	-0.0510078	-0.0510484	-0.0511199	-0.051216	-0.0513089	-0.0513734	-0.0514127	-0.0514501	-0.0514978	-0.0515503	-0.0516013	-0.0516462	-0.051681	-0.0517105	-0.0517491	-0.0518074
ARO_YE_Pi4_B1_T2	-0.0519716	-0.0519849	-0.0519853	-0.0519817	-0.0519811	-0.0519823	-0.051984	-0.0519926	-0.052016	-0.0520492	-0.0520781	-0.0521004	-0.0521299	-0.0521761	-0.0522324	-0.0522904	-0.0523518	-0.0524206	-0.0524957	-0.052569	-0.0526285	-0.0526662	-0.0526855	-0.0527038	-0.0527431	-0.0528152	-0.0529092	-0.0529971	-0.0530573	-0.053091	-0.0531166	-0.0531532	-0.0532072	-0.0532689	-0.0533234	-0.0533737	-0.0534387	-0.0535234	-0.0536099	-0.0536826	-0.0537456	-0.0538105	-0.053879	-0.0539418	-0.0539895	-0.0540263	-0.0540661	-0.0541138	-0.05416
ARO_YE_Pi4_B1_T3	-0.047416	-0.0474317	-0.0474757	-0.0475399	-0.0475988	-0.047629	-0.0476271	-0.0476085	-0.0475955	-0.0476056	-0.0476455	-0.0477064	-0.0477634	-0.0477906	-0.0477882	-0.0477877	-0.0478181	-0.0478732	-0.0479226	-0.0479474	-0.047957	-0.0479771	-0.0480284	-0.0481098	-0.0482004	-0.0482755	-0.0483262	-0.0483626	-0.0484	-0.048444	-0.0484879	-0.0485228	-0.0485493	-0.0485738	-0.0485998	-0.0486318	-0.0486756	-0.0487303	-0.0487867	-0.0488392	-0.0488906	-0.048946	-0.0490106	-0.0490843	-0.0491525	-0.0491977	-0.049222	-0.0492448	-0.0492854
ARO_YE_Pi4_B2_T1	-0.040103	-0.0400928	-0.0401056	-0.0401471	-0.0402055	-0.0402584	-0.0402894	-0.0403001	-0.0403055	-0.0403176	-0.0403351	-0.0403517	-0.0403654	-0.0403771	-0.040393	-0.0404246	-0.0404794	-0.0405479	-0.040616	-0.0406822	-0.0407547	-0.040829	-0.040884	-0.0409055	-0.040907	-0.0409216	-0.0409677	-0.041031	-0.0410908	-0.0411488	-0.0412201	-0.0413074	-0.0413956	-0.0414638	-0.0414996	-0.041513	-0.0415316	-0.0415757	-0.041646	-0.0417323	-0.0418167	-0.0418756	-0.0418991	-0.0419118	-0.0419481	-0.0420168	-0.0420983	-0.0421624	-0.0421903
ARO_YE_Pi4_B2_T2	-0.0425417	-0.0425464	-0.0425407	-0.0425379	-0.0425508	-0.0425843	-0.042625	-0.0426532	-0.0426632	-0.0426649	-0.0426693	-0.0426842	-0.0427166	-0.0427671	-0.0428283	-0.0428924	-0.042953	-0.0430022	-0.0430402	-0.0430825	-0.0431404	-0.0431988	-0.0432289	-0.0432252	-0.0432175	-0.0432408	-0.0432959	-0.043354	-0.0434004	-0.043453	-0.043532	-0.0436331	-0.0437385	-0.0438325	-0.0439052	-0.0439585	-0.0440116	-0.044083	-0.0441689	-0.0442461	-0.0442942	-0.0443154	-0.0443359	-0.0443786	-0.0444401	-0.0445038	-0.044563	-0.0446141	-0.0446423
ARO_YE_Pi4_B2_T3	-0.0432543	-0.0432496	-0.0431904	-0.0431183	-0.0430849	-0.0431173	-0.0432019	-0.043301	-0.0433782	-0.0434134	-0.0434085	-0.0433866	-0.0433755	-0.0433866	-0.0434131	-0.0434468	-0.043491	-0.043558	-0.043658	-0.0437786	-0.0438839	-0.0439477	-0.0439818	-0.0440174	-0.0440652	-0.0441102	-0.0441401	-0.0441645	-0.0442083	-0.0442862	-0.0443841	-0.0444714	-0.0445292	-0.0445603	-0.044583	-0.0446227	-0.0446939	-0.044782	-0.0448574	-0.0449095	-0.0449545	-0.0450106	-0.0450808	-0.0451595	-0.0452344	-0.0452934	-0.0453335	-0.0453627	-0.0453898
ARO_YE_Pi4_B3_T1	-0.027173	-0.0272136	-0.0272693	-0.0273226	-0.0273576	-0.0273706	-0.0273694	-0.0273662	-0.0273736	-0.0273977	-0.0274303	-0.0274527	-0.027453	-0.0274392	-0.0274363	-0.0274625	-0.0275121	-0.0275648	-0.0276108	-0.0276542	-0.0276979	-0.0277408	-0.0277864	-0.0278421	-0.0279103	-0.0279864	-0.0280617	-0.0281277	-0.0281817	-0.0282301	-0.0282831	-0.0283527	-0.0284451	-0.0285477	-0.0286242	-0.02865	-0.0286443	-0.0286484	-0.0286835	-0.0287427	-0.0288046	-0.0288523	-0.0288859	-0.0289205	-0.0289663	-0.0290199	-0.0290756	-0.0291293	-0.029176
ARO_YE_Pi4_B3_T2	-0.025191	-0.0252197	-0.025238	-0.0252488	-0.0252693	-0.0253184	-0.0253883	-0.0254397	-0.025442	-0.025409	-0.0253848	-0.0253988	-0.0254416	-0.0254834	-0.0255072	-0.0255184	-0.0255318	-0.0255577	-0.0255998	-0.0256578	-0.0257296	-0.0258106	-0.0258883	-0.0259438	-0.0259694	-0.0259819	-0.0260086	-0.0260588	-0.0261173	-0.0261666	-0.0262072	-0.0262573	-0.0263291	-0.0264047	-0.0264534	-0.0264779	-0.0265214	-0.0266096	-0.0267174	-0.0267996	-0.0268358	-0.0268399	-0.0268432	-0.0268706	-0.0269242	-0.0269896	-0.0270522	-0.0270989	-0.027121
ARO_YE_Pi4_B3_T3	-0.0275947	-0.0276288	-0.0276648	-0.0276931	-0.0277057	-0.0276992	-0.0276782	-0.0276563	-0.0276504	-0.0276659	-0.027693	-0.0277203	-0.0277513	-0.0277982	-0.0278639	-0.027934	-0.027993	-0.0280399	-0.0280836	-0.0281227	-0.0281463	-0.0281583	-0.028183	-0.0282388	-0.0283187	-0.0284031	-0.0284753	-0.0285225	-0.0285372	-0.0285296	-0.0285281	-0.028563	-0.0286472	-0.0287635	-0.0288696	-0.0289302	-0.0289475	-0.0289495	-0.0289619	-0.0289985	-0.0290608	-0.0291378	-0.0292113	-0.0292639	-0.0292857	-0.0292842	-0.0292842	-0.0293095	-0.0293649
ARO_YE_Pi2_B1_T1	-0.038325	-0.038353	-0.0383564	-0.0383527	-0.0383694	-0.0384152	-0.0384731	-0.0385194	-0.0385438	-0.0385498	-0.0385483	-0.0385534	-0.038575	-0.0386075	-0.0386362	-0.0386581	-0.0386872	-0.0387357	-0.0388014	-0.0388699	-0.0389293	-0.0389795	-0.0390317	-0.0390931	-0.0391567	-0.039214	-0.0392692	-0.039326	-0.03937	-0.0393823	-0.0393726	-0.0393784	-0.0394246	-0.0394979	-0.0395628	-0.0396013	-0.0396286	-0.039669	-0.0397344	-0.0398193	-0.0399036	-0.0399671	-0.0400136	-0.0400702	-0.0401522	-0.0402466	-0.040332	-0.0403972	-0.040442
ARO_YE_Pi2_B1_T2	-0.0381253	-0.0381824	-0.0382096	-0.0382057	-0.038201	-0.0382271	-0.0382827	-0.0383359	-0.0383608	-0.038362	-0.0383679	-0.0384065	-0.0384806	-0.0385615	-0.0386164	-0.0386395	-0.0386556	-0.0386936	-0.0387647	-0.0388552	-0.0389403	-0.0390074	-0.0390604	-0.0390998	-0.0391183	-0.0391236	-0.0391459	-0.0392048	-0.0392897	-0.039383	-0.0394794	-0.0395795	-0.0396782	-0.0397667	-0.0398396	-0.0399022	-0.0399637	-0.0400219	-0.0400661	-0.0400997	-0.0401443	-0.0402135	-0.0402967	-0.0403729	-0.0404345	-0.0404919	-0.0405608	-0.0406454	-0.0407357
ARO_YE_Pi2_B1_T3	-0.0365825	-0.0366011	-0.0366277	-0.0366722	-0.0367287	-0.0367771	-0.036799	-0.0367953	-0.0367858	-0.0367936	-0.0368293	-0.0368879	-0.0369564	-0.0370209	-0.0370779	-0.0371343	-0.0371953	-0.0372528	-0.0372944	-0.0373214	-0.0373509	-0.0373963	-0.037452	-0.0375013	-0.0375396	-0.0375766	-0.0376171	-0.0376555	-0.0376953	-0.0377524	-0.0378343	-0.0379335	-0.0380428	-0.0381511	-0.0382322	-0.0382689	-0.0382828	-0.0383088	-0.0383582	-0.0384246	-0.0385042	-0.0385929	-0.0386747	-0.0387332	-0.0387694	-0.038802	-0.0388527	-0.0389284	-0.0390168
ARO_YE_Pi2_B2_T1	-0.0494068	-0.0494389	-0.0494887	-0.049539	-0.0495803	-0.0496121	-0.0496314	-0.0496333	-0.0496277	-0.0496385	-0.0496753	-0.0497216	-0.0497547	-0.0497735	-0.0497991	-0.0498483	-0.0499121	-0.0499707	-0.0500214	-0.0500753	-0.0501333	-0.050183	-0.0502216	-0.0502648	-0.0503269	-0.0504048	-0.0504801	-0.050538	-0.0505824	-0.0506291	-0.0506861	-0.0507512	-0.0508216	-0.0508924	-0.0509557	-0.0510187	-0.0510995	-0.0511983	-0.0512921	-0.051366	-0.0514257	-0.0514819	-0.0515402	-0.0516041	-0.0516668	-0.0517175	-0.0517557	-0.0517865	-0.0518063
ARO_YE_Pi2_B2_T2	-0.0462172	-0.0462455	-0.0462615	-0.046269	-0.0462867	-0.0463304	-0.0463863	-0.0464184	-0.0464092	-0.0463787	-0.0463625	-0.0463824	-0.0464367	-0.046506	-0.0465698	-0.0466216	-0.0466679	-0.046718	-0.0467764	-0.0468395	-0.0468952	-0.0469343	-0.0469615	-0.0469915	-0.0470361	-0.0470983	-0.0471713	-0.0472474	-0.0473323	-0.0474378	-0.0475599	-0.0476762	-0.0477704	-0.047842	-0.0478994	-0.0479583	-0.0480318	-0.0481148	-0.0481903	-0.048257	-0.0483273	-0.0484022	-0.0484685	-0.0485219	-0.0485683	-0.0486113	-0.0486487	-0.048676	-0.0486934
ARO_YE_Pi2_B2_T3	-0.0498895	-0.0498895	-0.0499148	-0.0499542	-0.049996	-0.0500407	-0.0500894	-0.0501305	-0.0501532	-0.0501599	-0.0501605	-0.0501625	-0.0501709	-0.0501961	-0.0502508	-0.0503336	-0.0504252	-0.0505083	-0.0505824	-0.0506494	-0.0506994	-0.0507264	-0.0507466	-0.0507837	-0.0508516	-0.0509508	-0.0510678	-0.0511775	-0.0512654	-0.0513442	-0.051432	-0.0515298	-0.051627	-0.0517118	-0.0517708	-0.0518022	-0.0518232	-0.0518525	-0.0518967	-0.0519583	-0.05204	-0.0521371	-0.052242	-0.0523522	-0.0524625	-0.0525615	-0.0526371	-0.0526788	-0.0526835
ARO_YE_Pi2_B3_T1	-0.0301332	-0.0301611	-0.0301704	-0.0301745	-0.0301873	-0.0302104	-0.0302324	-0.0302428	-0.0302454	-0.0302544	-0.0302795	-0.0303159	-0.0303507	-0.0303792	-0.0304094	-0.0304531	-0.0305099	-0.030566	-0.0306056	-0.0306213	-0.0306176	-0.0306139	-0.030633	-0.0306851	-0.030764	-0.0308567	-0.0309453	-0.0310079	-0.0310375	-0.03106	-0.0311161	-0.031219	-0.0313423	-0.0314392	-0.031481	-0.031486	-0.0314993	-0.0315426	-0.0316032	-0.0316651	-0.0317251	-0.0317808	-0.0318279	-0.0318688	-0.0319117	-0.0319632	-0.032026	-0.0320942	-0.0321502
ARO_YE_Pi2_B3_T2	-0.0290488	-0.0290405	-0.0290396	-0.0290526	-0.0290741	-0.0290937	-0.0291042	-0.0291097	-0.0291233	-0.0291512	-0.0291827	-0.0292013	-0.0292048	-0.0292062	-0.0292224	-0.0292586	-0.0293003	-0.0293297	-0.0293523	-0.0293943	-0.0294682	-0.0295578	-0.0296451	-0.0297267	-0.0298033	-0.0298664	-0.0299046	-0.0299181	-0.0299243	-0.0299501	-0.0300114	-0.0300965	-0.0301727	-0.0302088	-0.0302035	-0.0301965	-0.0302333	-0.0303182	-0.0304159	-0.0304924	-0.0305428	-0.0305833	-0.0306342	-0.0307041	-0.0307861	-0.0308691	-0.0309524	-0.0310373	-0.0311099
ARO_YE_Pi2_B3_T3	-0.0316515	-0.0316547	-0.0316573	-0.031669	-0.0316915	-0.0317227	-0.031753	-0.031766	-0.0317553	-0.031738	-0.0317402	-0.0317706	-0.0318122	-0.0318439	-0.0318648	-0.0318941	-0.0319461	-0.0320133	-0.0320758	-0.0321173	-0.032136	-0.0321463	-0.0321699	-0.0322201	-0.0322915	-0.0323656	-0.0324245	-0.0324635	-0.0324958	-0.0325414	-0.0326081	-0.0326862	-0.0327613	-0.0328213	-0.0328607	-0.0328911	-0.0329354	-0.0330051	-0.0330938	-0.0331867	-0.0332615	-0.0332946	-0.0332872	-0.0332775	-0.0333033	-0.033367	-0.0334458	-0.033511	-0.0335414
ARO_YE_Pi1_B1_T1	-0.0442267	-0.0442387	-0.0442594	-0.0442981	-0.0443573	-0.0444303	-0.0445009	-0.0445501	-0.0445676	-0.0445612	-0.0445553	-0.0445718	-0.0446119	-0.0446587	-0.0446953	-0.0447133	-0.0447089	-0.0446903	-0.044683	-0.0447066	-0.0447494	-0.0447876	-0.044821	-0.044868	-0.044932	-0.044996	-0.0450478	-0.0450921	-0.0451416	-0.0452036	-0.0452756	-0.0453474	-0.045408	-0.0454505	-0.0454724	-0.0454783	-0.0454809	-0.0454953	-0.0455283	-0.0455749	-0.0456251	-0.0456731	-0.0457178	-0.0457581	-0.0457943	-0.0458341	-0.0458846	-0.0459406	-0.0459861
ARO_YE_Pi1_B1_T2	-0.0455436	-0.0455401	-0.0455452	-0.0455626	-0.0455984	-0.045655	-0.0457168	-0.0457557	-0.0457613	-0.0457562	-0.0457755	-0.0458321	-0.0459057	-0.0459619	-0.0459833	-0.04598	-0.045974	-0.0459798	-0.0460047	-0.0460545	-0.0461276	-0.046206	-0.0462679	-0.0463021	-0.0463117	-0.0463092	-0.0463103	-0.0463282	-0.0463674	-0.046422	-0.046482	-0.0465448	-0.0466148	-0.046688	-0.0467413	-0.046758	-0.0467573	-0.0467762	-0.0468269	-0.0468853	-0.0469218	-0.0469353	-0.0469519	-0.0469926	-0.0470499	-0.0471015	-0.0471355	-0.0471567	-0.047182
ARO_YE_Pi1_B1_T3	-0.0450024	-0.0449984	-0.0449702	-0.0449327	-0.0449072	-0.0449131	-0.0449518	-0.0450023	-0.0450408	-0.0450606	-0.0450748	-0.0451003	-0.0451392	-0.0451779	-0.0452035	-0.0452193	-0.0452381	-0.0452662	-0.0453025	-0.0453454	-0.0453951	-0.0454513	-0.0455129	-0.0455763	-0.0456346	-0.0456809	-0.0457136	-0.0457327	-0.0457378	-0.0457371	-0.0457511	-0.0457924	-0.0458528	-0.0459114	-0.045957	-0.0459975	-0.0460444	-0.0460961	-0.0461435	-0.046182	-0.0462061	-0.0462074	-0.0461917	-0.0461896	-0.0462316	-0.0463172	-0.0464148	-0.0464787	-0.0464719
ARO_YE_Pi1_B2_T1	-0.0479172	-0.0479513	-0.0479629	-0.0479501	-0.0479333	-0.0479404	-0.0479742	-0.0480084	-0.0480201	-0.0480167	-0.0480189	-0.0480308	-0.048039	-0.0480392	-0.0480479	-0.0480819	-0.0481359	-0.0481887	-0.0482274	-0.0482544	-0.0482784	-0.0483077	-0.0483507	-0.0484099	-0.0484754	-0.0485307	-0.048566	-0.0485878	-0.0486143	-0.0486567	-0.0487077	-0.0487584	-0.0488176	-0.0488969	-0.0489834	-0.0490481	-0.0490817	-0.0490993	-0.0491186	-0.0491473	-0.0491818	-0.0492185	-0.0492652	-0.0493314	-0.0494045	-0.0494633	-0.0495091	-0.0495641	-0.0496361
ARO_YE_Pi1_B2_T2	-0.0496943	-0.0496978	-0.0496799	-0.0496577	-0.0496532	-0.0496729	-0.0496982	-0.0497097	-0.0497102	-0.049716	-0.0497315	-0.0497488	-0.0497614	-0.0497687	-0.0497751	-0.0497914	-0.0498266	-0.0498775	-0.0499325	-0.0499865	-0.0500454	-0.0501166	-0.0501995	-0.0502843	-0.0503612	-0.050429	-0.0504909	-0.0505478	-0.0506055	-0.0506767	-0.0507663	-0.0508627	-0.0509496	-0.0510166	-0.051059	-0.0510819	-0.0510978	-0.0511137	-0.0511282	-0.0511432	-0.0511665	-0.0512022	-0.0512468	-0.0512926	-0.0513307	-0.0513613	-0.0513936	-0.0514302	-0.051455
ARO_YE_Pi1_B2_T3	-0.0494531	-0.0494506	-0.0494419	-0.0494248	-0.0494109	-0.049414	-0.0494329	-0.0494527	-0.0494649	-0.0494789	-0.0495053	-0.0495381	-0.0495599	-0.0495655	-0.0495725	-0.0495996	-0.0496444	-0.0496891	-0.0497239	-0.0497525	-0.0497803	-0.0498124	-0.0498593	-0.0499297	-0.0500175	-0.0501036	-0.0501734	-0.05023	-0.0502872	-0.050349	-0.050404	-0.0504482	-0.0504971	-0.0505647	-0.0506431	-0.0507146	-0.0507713	-0.0508089	-0.0508231	-0.0508232	-0.050829	-0.0508494	-0.05088	-0.0509195	-0.0509705	-0.0510347	-0.0511137	-0.0512045	-0.0512887
ARO_YE_Pi1_B3_T1	-0.0162603	-0.0162672	-0.0162867	-0.0163228	-0.0163732	-0.0164264	-0.0164592	-0.0164576	-0.0164385	-0.0164334	-0.0164508	-0.0164746	-0.016494	-0.0165143	-0.0165432	-0.0165798	-0.0166213	-0.0166686	-0.0167234	-0.0167845	-0.0168472	-0.0169065	-0.016958	-0.0169984	-0.0170281	-0.0170556	-0.017089	-0.017121	-0.017136	-0.0171368	-0.01715	-0.0171993	-0.0172791	-0.0173583	-0.0174077	-0.0174308	-0.0174582	-0.0175083	-0.0175681	-0.0176146	-0.0176414	-0.0176622	-0.0176955	-0.0177475	-0.0178101	-0.0178744	-0.0179384	-0.0179972	-0.0180357
ARO_YE_Pi1_B3_T2	-0.0205215	-0.0205273	-0.0205268	-0.0205312	-0.0205503	-0.0205859	-0.0206259	-0.0206524	-0.0206618	-0.0206668	-0.0206792	-0.0207012	-0.020734	-0.0207785	-0.0208238	-0.0208518	-0.0208627	-0.0208813	-0.0209279	-0.0209889	-0.0210289	-0.0210329	-0.0210201	-0.0210185	-0.0210405	-0.0210829	-0.0211357	-0.0211881	-0.021234	-0.0212803	-0.0213415	-0.0214228	-0.021511	-0.0215838	-0.0216274	-0.0216513	-0.0216737	-0.0217022	-0.0217376	-0.0217871	-0.0218523	-0.0219142	-0.0219493	-0.0219575	-0.0219603	-0.0219777	-0.0220208	-0.0220896	-0.0221693
ARO_YE_Pi1_B3_T3	-0.0199732	-0.0200066	-0.0200408	-0.02007	-0.0200928	-0.0201179	-0.0201527	-0.0201915	-0.0202205	-0.0202363	-0.0202504	-0.0202708	-0.020288	-0.0202889	-0.0202817	-0.0202901	-0.0203268	-0.0203809	-0.0204315	-0.0204655	-0.0204843	-0.0205043	-0.0205458	-0.0206142	-0.0206927	-0.0207549	-0.0207845	-0.0207903	-0.0208004	-0.0208399	-0.0209083	-0.0209862	-0.0210562	-0.0211111	-0.0211489	-0.0211759	-0.0212028	-0.0212335	-0.0212684	-0.0213176	-0.0213882	-0.0214643	-0.0215173	-0.0215426	-0.0215659	-0.021613	-0.0216871	-0.0217653	-0.0218138
ARO_YE_Pi0.5_B1_T1	-0.0496395	-0.0496556	-0.049669	-0.0496802	-0.0497066	-0.0497607	-0.049826	-0.0498651	-0.0498581	-0.0498229	-0.0497901	-0.049775	-0.0497777	-0.0497983	-0.0498387	-0.0498947	-0.0499535	-0.0499986	-0.0500225	-0.0500333	-0.0500488	-0.0500847	-0.0501434	-0.0502118	-0.0502711	-0.0503118	-0.050336	-0.0503478	-0.0503527	-0.0503631	-0.050391	-0.0504326	-0.0504756	-0.0505156	-0.0505588	-0.05061	-0.0506635	-0.0507097	-0.0507457	-0.0507775	-0.0508103	-0.0508403	-0.0508611	-0.0508757	-0.050897	-0.0509396	-0.0510107	-0.0511036	-0.0511968
ARO_YE_Pi0.5_B1_T2	-0.0465349	-0.0465153	-0.0465176	-0.0465492	-0.0465936	-0.0466281	-0.0466443	-0.0466528	-0.046665	-0.0466752	-0.0466716	-0.0466619	-0.0466721	-0.0467134	-0.0467674	-0.0468064	-0.0468153	-0.0467997	-0.046781	-0.0467851	-0.0468228	-0.0468825	-0.0469432	-0.0469912	-0.0470262	-0.0470585	-0.0470967	-0.0471429	-0.0471936	-0.0472424	-0.0472811	-0.0473088	-0.0473389	-0.0473836	-0.0474349	-0.0474718	-0.0474861	-0.04749	-0.0475011	-0.0475325	-0.0475848	-0.0476482	-0.0477089	-0.0477557	-0.0477803	-0.0477825	-0.0477734	-0.0477665	-0.047774
ARO_YE_Pi0.5_B1_T3	-0.0453391	-0.0453231	-0.0452922	-0.045262	-0.0452469	-0.0452566	-0.04529	-0.0453366	-0.0453817	-0.0454101	-0.0454147	-0.0454053	-0.0454009	-0.0454087	-0.0454217	-0.0454388	-0.0454722	-0.0455303	-0.0456053	-0.0456764	-0.0457281	-0.0457625	-0.0457957	-0.0458386	-0.0458856	-0.0459239	-0.045944	-0.0459444	-0.0459357	-0.0459393	-0.0459717	-0.0460337	-0.0461163	-0.0462065	-0.0462826	-0.046328	-0.0463493	-0.0463668	-0.0463874	-0.046406	-0.0464231	-0.0464506	-0.0464966	-0.0465499	-0.0465893	-0.0466105	-0.0466353	-0.0466896	-0.0467795
ARO_YE_Pi0.5_B2_T1	-0.0464043	-0.0464341	-0.0464576	-0.0464836	-0.0465151	-0.0465436	-0.0465549	-0.0465459	-0.0465312	-0.0465274	-0.0465339	-0.046542	-0.0465548	-0.0465875	-0.0466453	-0.0467104	-0.0467625	-0.0468027	-0.0468485	-0.0469053	-0.0469594	-0.0470046	-0.0470503	-0.047102	-0.0471508	-0.0471917	-0.0472341	-0.0472901	-0.0473653	-0.0474607	-0.0475664	-0.0476644	-0.0477424	-0.0478015	-0.0478557	-0.0479275	-0.048026	-0.0481263	-0.0481909	-0.0482139	-0.0482269	-0.0482607	-0.0483185	-0.0483832	-0.0484352	-0.0484724	-0.0485143	-0.0485821	-0.048672
ARO_YE_Pi0.5_B2_T2	-0.0472646	-0.0472488	-0.047225	-0.0472032	-0.0471908	-0.0471934	-0.0472124	-0.0472428	-0.0472788	-0.0473156	-0.0473476	-0.0473685	-0.0473796	-0.0473921	-0.0474206	-0.0474693	-0.0475276	-0.0475818	-0.0476315	-0.0476846	-0.047746	-0.047815	-0.0478879	-0.0479525	-0.047994	-0.0480178	-0.048051	-0.0481111	-0.0481862	-0.0482579	-0.0483244	-0.0483965	-0.0484799	-0.048567	-0.0486438	-0.0487078	-0.0487709	-0.0488421	-0.0489194	-0.0489933	-0.0490521	-0.0490869	-0.0491063	-0.0491363	-0.0491932	-0.0492732	-0.0493625	-0.0494399	-0.0494787
ARO_YE_Pi0.5_B2_T3	-0.0464806	-0.0464734	-0.0464646	-0.0464614	-0.0464739	-0.0465053	-0.0465399	-0.0465592	-0.0465663	-0.0465801	-0.0466069	-0.0466337	-0.0466481	-0.0466533	-0.046668	-0.0467128	-0.0467916	-0.046882	-0.0469514	-0.0469814	-0.0469815	-0.0469838	-0.0470213	-0.0471026	-0.0472075	-0.0473122	-0.0474081	-0.0474955	-0.0475715	-0.0476359	-0.0476964	-0.0477621	-0.0478352	-0.0479059	-0.047958	-0.0479873	-0.0480102	-0.0480444	-0.0480922	-0.0481459	-0.0482001	-0.0482562	-0.0483182	-0.0483884	-0.0484608	-0.0485272	-0.0485813	-0.0486153	-0.0486307
ARO_YE_Pi0.5_B3_T1	-0.0228822	-0.0229142	-0.0229329	-0.0229483	-0.0229676	-0.022981	-0.022972	-0.0229412	-0.0229116	-0.0229064	-0.0229293	-0.0229677	-0.0230091	-0.0230482	-0.023089	-0.023136	-0.0231828	-0.0232138	-0.0232208	-0.0232129	-0.0232077	-0.0232216	-0.0232626	-0.0233251	-0.0233901	-0.02344	-0.0234739	-0.0235035	-0.0235419	-0.0235948	-0.023659	-0.0237251	-0.0237818	-0.023818	-0.0238316	-0.0238397	-0.0238646	-0.0239088	-0.0239579	-0.0240039	-0.0240465	-0.0240825	-0.0241125	-0.0241496	-0.0242002	-0.024251	-0.024289	-0.0243197	-0.0243557
ARO_YE_Pi0.5_B3_T2	-0.0228038	-0.0228467	-0.0228767	-0.0228939	-0.022909	-0.0229298	-0.0229527	-0.0229694	-0.022975	-0.0229674	-0.0229482	-0.0229286	-0.0229258	-0.0229486	-0.022992	-0.0230453	-0.0230998	-0.0231485	-0.0231869	-0.0232141	-0.0232362	-0.0232689	-0.0233283	-0.0234136	-0.0235011	-0.0235602	-0.0235789	-0.0235709	-0.0235629	-0.0235729	-0.0236026	-0.023648	-0.0237094	-0.0237807	-0.0238408	-0.0238739	-0.0238893	-0.0239016	-0.023909	-0.023906	-0.0239045	-0.023926	-0.0239806	-0.0240592	-0.024143	-0.0242185	-0.0242829	-0.0243374	-0.024379
ARO_YE_Pi0.5_B3_T3	-0.0260545	-0.0260571	-0.0260724	-0.0260936	-0.026118	-0.0261536	-0.0262034	-0.0262495	-0.0262667	-0.0262537	-0.0262426	-0.0262672	-0.0263264	-0.0263852	-0.0264173	-0.0264324	-0.026456	-0.0264955	-0.0265392	-0.0265766	-0.0266105	-0.026649	-0.0266949	-0.0267443	-0.0267938	-0.0268465	-0.0269042	-0.0269554	-0.0269867	-0.0270034	-0.0270254	-0.0270641	-0.0271125	-0.0271543	-0.0271781	-0.0271898	-0.0272101	-0.0272543	-0.0273172	-0.0273824	-0.0274412	-0.0274958	-0.0275493	-0.0275961	-0.02763	-0.0276585	-0.0277	-0.0277677	-0.0278509
ARO_YE_Pi0.25_B1_T1	-0.0386449	-0.0386627	-0.0386711	-0.0386734	-0.0386836	-0.0387188	-0.0387748	-0.0388268	-0.0388568	-0.0388706	-0.0388842	-0.0389058	-0.0389337	-0.038966	-0.0390052	-0.0390574	-0.0391253	-0.0392036	-0.0392773	-0.0393271	-0.0393447	-0.0393495	-0.0393749	-0.0394358	-0.0395173	-0.0395968	-0.0396613	-0.0397025	-0.0397191	-0.0397312	-0.0397684	-0.0398407	-0.0399279	-0.0399999	-0.0400419	-0.0400675	-0.0401018	-0.0401493	-0.0401937	-0.0402315	-0.0402805	-0.0403513	-0.0404309	-0.0405037	-0.0405729	-0.0406489	-0.0407305	-0.0408014	-0.0408405
ARO_YE_Pi0.25_B1_T2	-0.0408083	-0.0408463	-0.0408651	-0.0408586	-0.040833	-0.0408079	-0.0407965	-0.0407925	-0.0407847	-0.0407765	-0.0407845	-0.0408221	-0.0408887	-0.0409666	-0.0410296	-0.0410624	-0.0410735	-0.0410863	-0.0411181	-0.0411635	-0.0412057	-0.0412407	-0.0412869	-0.0413589	-0.041447	-0.0415261	-0.0415795	-0.0416071	-0.0416222	-0.0416441	-0.0416866	-0.0417515	-0.0418328	-0.0419186	-0.0419917	-0.0420413	-0.0420753	-0.0421069	-0.0421433	-0.0421884	-0.042243	-0.0423005	-0.0423557	-0.0424138	-0.0424793	-0.0425446	-0.0426053	-0.0426719	-0.0427613
ARO_YE_Pi0.25_B1_T3	-0.0451421	-0.0451502	-0.0451626	-0.0451784	-0.0451923	-0.0451993	-0.0452016	-0.0452125	-0.0452486	-0.0453083	-0.0453656	-0.0453957	-0.0454003	-0.0453985	-0.0454038	-0.045419	-0.0454448	-0.0454827	-0.0455322	-0.0455899	-0.0456541	-0.0457262	-0.0458073	-0.0458931	-0.0459739	-0.0460419	-0.0460915	-0.0461217	-0.0461423	-0.0461712	-0.0462163	-0.046272	-0.0463358	-0.046412	-0.0464938	-0.0465585	-0.0465902	-0.0465941	-0.0465948	-0.0466215	-0.0466869	-0.0467767	-0.0468653	-0.0469369	-0.0469871	-0.0470186	-0.0470429	-0.0470739	-0.0471147
ARO_YE_Pi0.25_B2_T1	-0.0449542	-0.044948	-0.0449494	-0.0449718	-0.0450137	-0.0450594	-0.0450896	-0.0450949	-0.0450822	-0.0450685	-0.0450681	-0.0450864	-0.045117	-0.0451468	-0.0451738	-0.0452137	-0.0452808	-0.0453669	-0.045449	-0.0455091	-0.0455455	-0.0455721	-0.0456067	-0.0456558	-0.0457167	-0.045788	-0.0458658	-0.0459336	-0.0459804	-0.046021	-0.0460804	-0.0461647	-0.0462592	-0.0463424	-0.0463993	-0.0464355	-0.046471	-0.046516	-0.046571	-0.0466435	-0.0467396	-0.0468422	-0.0469261	-0.046991	-0.0470532	-0.0471185	-0.0471769	-0.0472146	-0.0472302
ARO_YE_Pi0.25_B2_T2	-0.0460077	-0.0459941	-0.0459727	-0.0459669	-0.0459878	-0.0460277	-0.0460674	-0.046093	-0.0461068	-0.0461208	-0.0461425	-0.0461703	-0.0461975	-0.0462211	-0.046247	-0.0462844	-0.0463343	-0.0463941	-0.0464672	-0.0465546	-0.04664	-0.0467043	-0.0467501	-0.0467934	-0.0468449	-0.0469069	-0.0469749	-0.0470402	-0.0471008	-0.0471692	-0.0472569	-0.0473568	-0.0474548	-0.047542	-0.0476182	-0.0476932	-0.0477757	-0.047857	-0.047915	-0.047941	-0.047952	-0.0479794	-0.0480514	-0.0481719	-0.0483104	-0.0484301	-0.0485158	-0.0485676	-0.0485892
ARO_YE_Pi0.25_B2_T3	-0.0458396	-0.0458539	-0.0458572	-0.0458473	-0.0458325	-0.0458304	-0.0458465	-0.045869	-0.0458929	-0.0459274	-0.045974	-0.0460178	-0.0460432	-0.0460509	-0.0460563	-0.0460758	-0.046116	-0.0461737	-0.0462396	-0.0462998	-0.0463431	-0.0463765	-0.0464214	-0.0464898	-0.0465722	-0.0466525	-0.0467191	-0.0467663	-0.0467989	-0.0468355	-0.0468928	-0.0469748	-0.0470806	-0.0472013	-0.0473113	-0.0473883	-0.0474378	-0.0474806	-0.0475269	-0.0475785	-0.0476378	-0.0477055	-0.0477784	-0.0478521	-0.047921	-0.0479868	-0.0480614	-0.0481486	-0.0482322
ARO_YE_Pi0.25_B3_T1	-0.0244305	-0.0244227	-0.0244236	-0.0244408	-0.0244739	-0.0245128	-0.024543	-0.0245581	-0.0245652	-0.0245739	-0.0245832	-0.0245872	-0.0245903	-0.0246048	-0.0246359	-0.0246741	-0.0247099	-0.0247505	-0.0248089	-0.02488	-0.0249422	-0.0249904	-0.0250474	-0.02513	-0.0252223	-0.0252944	-0.0253355	-0.0253581	-0.0253819	-0.0254231	-0.0254837	-0.0255459	-0.025586	-0.0255983	-0.0256064	-0.0256488	-0.0257423	-0.0258612	-0.0259618	-0.0260177	-0.0260285	-0.0260094	-0.0259898	-0.0260067	-0.026073	-0.0261661	-0.026253	-0.0263125	-0.0263372
ARO_YE_Pi0.25_B3_T2	-0.0217815	-0.021793	-0.0217908	-0.0218005	-0.0218395	-0.0218984	-0.0219474	-0.0219702	-0.021981	-0.0220023	-0.0220354	-0.0220627	-0.0220708	-0.0220612	-0.0220482	-0.0220516	-0.0220829	-0.0221357	-0.0221911	-0.0222353	-0.0222716	-0.0223202	-0.0223968	-0.0224907	-0.0225655	-0.0225937	-0.0225861	-0.0225783	-0.022599	-0.0226565	-0.0227435	-0.0228443	-0.0229377	-0.023003	-0.0230344	-0.0230511	-0.0230763	-0.0231104	-0.0231424	-0.0231768	-0.0232266	-0.0232881	-0.0233442	-0.023389	-0.0234321	-0.0234885	-0.0235708	-0.0236784	-0.0237821
ARO_YE_Pi0.25_B3_T3	-0.00842314	-0.00844858	-0.00846071	-0.00845929	-0.00845929	-0.00847803	-0.00851204	-0.00853778	-0.00854128	-0.008539	-0.00856017	-0.0086127	-0.00867178	-0.00870542	-0.00870796	-0.00870273	-0.00871461	-0.00874825	-0.00879224	-0.00883348	-0.00886473	-0.00888781	-0.00891124	-0.00894035	-0.00897357	-0.00901105	-0.0090544	-0.00909851	-0.0091342	-0.00917207	-0.00924004	-0.00934864	-0.00946693	-0.00954479	-0.00956307	-0.00955881	-0.00958414	-0.00965093	-0.00973355	-0.00980544	-0.00985372	-0.00987432	-0.00988024	-0.00990094	-0.00995442	-0.010033	-0.0101191	-0.0101924	-0.010226
ARO_AS_Pi8_B1_T1	-0.0156795	-0.015654	-0.0156556	-0.0156931	-0.0157567	-0.0158271	-0.0158847	-0.0159231	-0.0159547	-0.015994	-0.0160345	-0.0160559	-0.016054	-0.0160527	-0.0160795	-0.016137	-0.0162017	-0.0162474	-0.0162682	-0.0162786	-0.0162991	-0.0163426	-0.0164071	-0.0164742	-0.0165191	-0.0165359	-0.0165473	-0.0165785	-0.0166323	-0.0166942	-0.0167543	-0.0168163	-0.0168885	-0.0169696	-0.0170474	-0.0171129	-0.0171688	-0.0172182	-0.0172577	-0.0172859	-0.0173105	-0.0173428	-0.0173908	-0.0174538	-0.0175203	-0.0175774	-0.0176218	-0.0176536	-0.0176715
ARO_AS_Pi8_B1_T2	-0.0158615	-0.0158687	-0.0158645	-0.0158602	-0.0158769	-0.0159315	-0.0160133	-0.0160836	-0.0161095	-0.0160942	-0.0160702	-0.0160669	-0.0160895	-0.0161262	-0.016167	-0.0162083	-0.0162444	-0.0162696	-0.0162879	-0.0163104	-0.016342	-0.0163835	-0.0164406	-0.0165146	-0.0165894	-0.0166416	-0.0166676	-0.0166885	-0.0167271	-0.0167862	-0.0168538	-0.016925	-0.0170103	-0.0171119	-0.0172072	-0.0172691	-0.0172962	-0.0173062	-0.0173127	-0.0173202	-0.0173272	-0.0173333	-0.0173517	-0.0174048	-0.0174983	-0.0176143	-0.0177314	-0.0178308	-0.0178901
ARO_AS_Pi8_B1_T3	-0.0139715	-0.0139888	-0.0140238	-0.0140655	-0.0141112	-0.0141651	-0.014219	-0.0142548	-0.0142713	-0.0142895	-0.0143234	-0.0143675	-0.0144133	-0.0144579	-0.0144966	-0.0145234	-0.0145416	-0.0145625	-0.0145936	-0.0146357	-0.0146884	-0.0147536	-0.0148314	-0.0149121	-0.0149809	-0.0150303	-0.0150659	-0.0150991	-0.0151415	-0.0152027	-0.0152851	-0.015378	-0.0154617	-0.015518	-0.0155465	-0.0155718	-0.0156206	-0.0156909	-0.0157602	-0.0158139	-0.0158497	-0.0158705	-0.0158975	-0.015968	-0.0160904	-0.016225	-0.016324	-0.0163722	-0.0163885
ARO_AS_Pi8_B2_T1	-0.0368444	-0.0368587	-0.0368785	-0.0369121	-0.0369619	-0.0370196	-0.0370639	-0.0370761	-0.0370659	-0.0370646	-0.0370896	-0.0371239	-0.0371388	-0.037123	-0.0370909	-0.037069	-0.0370785	-0.0371245	-0.0371981	-0.0372839	-0.0373716	-0.0374603	-0.0375481	-0.0376193	-0.0376525	-0.0376464	-0.0376299	-0.0376368	-0.037677	-0.0377357	-0.0377959	-0.0378559	-0.037925	-0.0380033	-0.0380682	-0.038099	-0.0381077	-0.0381252	-0.0381615	-0.0382007	-0.0382273	-0.0382465	-0.0382725	-0.0383085	-0.0383468	-0.0383854	-0.0384309	-0.0384855	-0.0385416
ARO_AS_Pi8_B2_T2	-0.0418834	-0.0419043	-0.0418896	-0.0418601	-0.0418642	-0.0419278	-0.042022	-0.0420935	-0.042122	-0.0421301	-0.0421424	-0.0421581	-0.0421642	-0.0421592	-0.0421551	-0.0421684	-0.0422096	-0.0422752	-0.042347	-0.0424042	-0.0424399	-0.0424692	-0.0425173	-0.042597	-0.0426956	-0.04278	-0.0428211	-0.042817	-0.0427958	-0.0427932	-0.0428264	-0.0428914	-0.0429759	-0.0430627	-0.0431309	-0.0431698	-0.0431894	-0.0432053	-0.0432271	-0.0432623	-0.0433105	-0.0433544	-0.0433788	-0.0433965	-0.0434357	-0.0435064	-0.0435949	-0.043678	-0.0437365
ARO_AS_Pi8_B2_T3	-0.0445458	-0.0445652	-0.0445882	-0.0446003	-0.0446104	-0.0446356	-0.0446754	-0.0447182	-0.0447603	-0.0448054	-0.044847	-0.0448679	-0.0448611	-0.0448396	-0.0448263	-0.0448391	-0.0448809	-0.0449393	-0.0449954	-0.045037	-0.0450665	-0.0450999	-0.0451496	-0.0452083	-0.0452563	-0.0452862	-0.0453117	-0.0453454	-0.0453826	-0.0454171	-0.0454583	-0.0455246	-0.0456173	-0.0457082	-0.0457632	-0.0457878	-0.0458256	-0.0458982	-0.0459778	-0.0460255	-0.046036	-0.0460367	-0.0460602	-0.0461162	-0.0461882	-0.0462538	-0.0463048	-0.0463456	-0.0463835
ARO_AS_Pi8_B3_T1	0.00236058	0.00226736	0.00218623	0.00214854	0.00214692	0.0021393	0.00209425	0.00202465	0.00196694	0.00194018	0.00193126	0.00191702	0.00188753	0.00185002	0.00181339	0.00177711	0.00173362	0.00167328	0.00158961	0.0014869	0.0013813	0.00128704	0.00120415	0.00112688	0.00105284	0.000978115	0.000897332	0.00081882	0.000763997	0.000737703	0.000710322	0.000643795	0.000530287	0.000399889	0.000291289	0.000210478	0.000132712	4.15e-05	-5.46e-05	-0.000144885	-0.000226391	-0.000294069	-0.000342492	-0.000381961	-0.000432753	-0.000505879	-0.000598175	-0.000694948	-0.000778625
ARO_AS_Pi8_B3_T2	0.00189726	0.0018794	0.00184687	0.00180983	0.0017751	0.0017384	0.00169589	0.00164688	0.00158836	0.00152388	0.00147284	0.00145279	0.00145581	0.00145503	0.0014296	0.00137582	0.0013022	0.00122201	0.00114642	0.00107832	0.00101244	0.000937566	0.000847946	0.000754377	0.000676642	0.000617042	0.000551488	0.000460522	0.000355016	0.000260102	0.000181421	0.000105032	2.53e-05	-4.14e-05	-7.99e-05	-0.000107879	-0.000162223	-0.000253298	-0.000356562	-0.000443821	-0.000503914	-0.000538198	-0.000562138	-0.000604689	-0.000687505	-0.000809528	-0.000953523	-0.00109262	-0.00119713
ARO_AS_Pi8_B3_T3	-0.00459941	-0.00463425	-0.00465422	-0.00467476	-0.00470457	-0.00474032	-0.00476833	-0.00478164	-0.00480007	-0.00485537	-0.00494813	-0.00503155	-0.00505627	-0.00502909	-0.00501216	-0.00505903	-0.00516014	-0.00526163	-0.00532643	-0.00536468	-0.00540518	-0.00546249	-0.0055359	-0.00562407	-0.00572218	-0.00581557	-0.0058834	-0.00591374	-0.00591946	-0.00593825	-0.00600775	-0.0061336	-0.0062835	-0.00640569	-0.00646206	-0.00645971	-0.00644466	-0.00645721	-0.00650914	-0.00659552	-0.00670647	-0.00682615	-0.0069351	-0.00702171	-0.00708874	-0.00715123	-0.00722777	-0.00732246	-0.00741073
ARO_AS_Pi4_B1_T1	0.206004	0.205895	0.205768	0.205663	0.205603	0.20557	0.205532	0.205473	0.205398	0.205313	0.20521	0.205092	0.204977	0.204895	0.204855	0.204828	0.20477	0.204665	0.20454	0.204428	0.204326	0.20421	0.204077	0.20395	0.203851	0.203769	0.203671	0.203548	0.20342	0.2033	0.203165	0.20299	0.202789	0.202619	0.202522	0.202476	0.202412	0.20229	0.202118	0.201932	0.201769	0.201655	0.201579	0.201497	0.201369	0.201189	0.200975	0.200753	0.200572
ARO_AS_Pi4_B1_T2	0.203469	0.20336	0.203268	0.203191	0.203123	0.203064	0.203014	0.202973	0.202934	0.20288	0.202798	0.202685	0.202554	0.202413	0.202263	0.202107	0.201965	0.201855	0.201768	0.201676	0.201564	0.201444	0.201334	0.20124	0.201159	0.201072	0.200962	0.200833	0.200712	0.20061	0.200496	0.200342	0.200164	0.200018	0.199937	0.199884	0.199798	0.199667	0.199526	0.199399	0.199285	0.199174	0.199061	0.198933	0.198776	0.198586	0.198368	0.198152	0.198004
ARO_AS_Pi4_B1_T3	0.211082	0.21098	0.210868	0.210757	0.21066	0.210583	0.210525	0.210486	0.210455	0.21041	0.210338	0.210244	0.210139	0.210018	0.209874	0.209719	0.209586	0.209496	0.209444	0.209399	0.209337	0.209246	0.209126	0.208982	0.20883	0.208686	0.208556	0.208439	0.20834	0.208254	0.208153	0.208009	0.20784	0.207704	0.207637	0.207591	0.207485	0.207299	0.207086	0.206914	0.206818	0.206788	0.206772	0.2067	0.206541	0.20631	0.206042	0.205785	0.205605
ARO_AS_Pi4_B2_T1	-0.0456888	-0.0457226	-0.0457681	-0.0458139	-0.0458547	-0.0458952	-0.0459391	-0.0459804	-0.0460064	-0.0460122	-0.0460053	-0.046003	-0.0460211	-0.0460605	-0.0461095	-0.0461593	-0.0462082	-0.0462513	-0.0462795	-0.0462923	-0.046299	-0.0463075	-0.0463195	-0.0463352	-0.0463573	-0.0463887	-0.0464259	-0.0464586	-0.046481	-0.0465029	-0.0465416	-0.0466028	-0.0466758	-0.0467406	-0.0467826	-0.0468091	-0.046848	-0.0469172	-0.0470023	-0.0470696	-0.0470995	-0.0470996	-0.0470949	-0.0471061	-0.0471382	-0.0471858	-0.0472442	-0.047306	-0.0473538
ARO_AS_Pi4_B2_T2	-0.0461696	-0.0461912	-0.0462031	-0.0462257	-0.0462786	-0.046351	-0.0464062	-0.0464211	-0.046411	-0.046407	-0.04642	-0.0464379	-0.0464488	-0.0464582	-0.0464821	-0.0465275	-0.0465856	-0.0466397	-0.0466816	-0.0467133	-0.0467415	-0.0467755	-0.0468245	-0.0468867	-0.0469491	-0.0470041	-0.0470565	-0.047111	-0.0471663	-0.0472237	-0.0472869	-0.0473572	-0.0474336	-0.0475093	-0.0475699	-0.0476058	-0.0476284	-0.0476615	-0.0477161	-0.0477841	-0.0478468	-0.0478892	-0.0479149	-0.0479449	-0.0479933	-0.0480534	-0.0481092	-0.0481489	-0.0481743
ARO_AS_Pi4_B2_T3	-0.0484967	-0.0485204	-0.0485439	-0.0485507	-0.0485444	-0.0485464	-0.0485704	-0.0486096	-0.0486499	-0.0486825	-0.0487055	-0.048719	-0.0487234	-0.0487227	-0.0487273	-0.0487492	-0.0487885	-0.0488332	-0.0488728	-0.0489066	-0.0489389	-0.0489747	-0.0490168	-0.0490604	-0.0490974	-0.0491301	-0.0491723	-0.0492287	-0.0492865	-0.0493312	-0.0493637	-0.0493989	-0.0494527	-0.049525	-0.049597	-0.0496495	-0.0496855	-0.0497181	-0.0497533	-0.0497905	-0.0498282	-0.0498649	-0.0499023	-0.0499461	-0.0499972	-0.0500467	-0.0500889	-0.0501252	-0.0501566
ARO_AS_Pi4_B3_T1	-0.0250116	-0.0250025	-0.0250009	-0.0250228	-0.0250754	-0.0251523	-0.0252323	-0.0252904	-0.0253171	-0.0253226	-0.0253216	-0.0253214	-0.025326	-0.0253396	-0.0253668	-0.02541	-0.0254637	-0.0255139	-0.0255462	-0.0255582	-0.0255625	-0.0255779	-0.0256183	-0.0256824	-0.0257541	-0.0258142	-0.0258544	-0.0258825	-0.025916	-0.0259638	-0.0260174	-0.0260652	-0.0261114	-0.0261664	-0.0262273	-0.0262855	-0.0263451	-0.0264146	-0.026489	-0.0265548	-0.026605	-0.0266437	-0.0266825	-0.0267313	-0.0267888	-0.0268497	-0.0269186	-0.0270005	-0.0270792
ARO_AS_Pi4_B3_T2	-0.0217789	-0.0218554	-0.0219087	-0.0219175	-0.0218838	-0.0218428	-0.0218378	-0.0218807	-0.0219462	-0.0220005	-0.0220312	-0.0220458	-0.0220564	-0.0220713	-0.0220995	-0.0221487	-0.0222182	-0.0222963	-0.0223682	-0.0224213	-0.022449	-0.0224581	-0.022469	-0.0224988	-0.0225489	-0.0226091	-0.0226667	-0.0227143	-0.0227569	-0.0228119	-0.0228906	-0.0229854	-0.0230818	-0.0231724	-0.0232581	-0.0233434	-0.0234295	-0.0235049	-0.023552	-0.0235694	-0.023582	-0.0236152	-0.023667	-0.0237124	-0.0237387	-0.0237621	-0.023806	-0.023871	-0.0239321
ARO_AS_Pi4_B3_T3	-0.0286068	-0.0286428	-0.028693	-0.0287407	-0.0287716	-0.0287911	-0.0288151	-0.028847	-0.0288745	-0.0288915	-0.0289085	-0.0289395	-0.0289799	-0.0290084	-0.0290122	-0.0290042	-0.0290106	-0.0290479	-0.029115	-0.0291969	-0.0292763	-0.0293431	-0.0293967	-0.02944	-0.0294742	-0.0295035	-0.0295336	-0.0295687	-0.0296141	-0.0296766	-0.0297548	-0.0298399	-0.0299272	-0.0300164	-0.0301042	-0.0301839	-0.0302502	-0.0302949	-0.0303141	-0.0303206	-0.0303347	-0.0303668	-0.0304217	-0.0305026	-0.0305954	-0.0306728	-0.0307217	-0.030752	-0.0307796
ARO_AS_Pi2_B1_T1	-0.0456665	-0.0456878	-0.0456919	-0.0456915	-0.0457062	-0.045745	-0.045793	-0.045825	-0.045836	-0.0458457	-0.0458694	-0.0458947	-0.0458977	-0.0458737	-0.045847	-0.0458453	-0.0458745	-0.0459185	-0.0459605	-0.0459966	-0.0460365	-0.0460943	-0.0461762	-0.0462708	-0.0463564	-0.0464192	-0.0464582	-0.0464804	-0.0465017	-0.0465425	-0.0466051	-0.0466694	-0.0467158	-0.0467432	-0.0467626	-0.046787	-0.0468238	-0.0468694	-0.0469158	-0.0469671	-0.0470371	-0.0471231	-0.0471974	-0.0472344	-0.0472362	-0.0472276	-0.0472351	-0.047271	-0.0473307
ARO_AS_Pi2_B1_T2	-0.0447472	-0.0447647	-0.0447903	-0.0448051	-0.044802	-0.0447977	-0.0448171	-0.0448659	-0.044926	-0.0449751	-0.0450044	-0.0450198	-0.04503	-0.0450381	-0.0450424	-0.0450445	-0.0450542	-0.0450808	-0.0451224	-0.0451626	-0.0451889	-0.045212	-0.0452579	-0.0453366	-0.0454301	-0.0455113	-0.0455709	-0.0456198	-0.0456707	-0.0457233	-0.0457723	-0.0458214	-0.0458766	-0.0459277	-0.0459557	-0.0459668	-0.0459941	-0.0460541	-0.0461321	-0.0462088	-0.0462742	-0.0463171	-0.0463269	-0.0463141	-0.0463059	-0.0463214	-0.0463638	-0.0464214	-0.0464762
ARO_AS_Pi2_B1_T3	-0.0425568	-0.0425474	-0.0425277	-0.0425256	-0.0425544	-0.0426059	-0.0426603	-0.0427035	-0.0427361	-0.0427669	-0.0427984	-0.0428234	-0.0428308	-0.0428175	-0.0427972	-0.0427935	-0.0428183	-0.0428625	-0.0429091	-0.0429455	-0.0429662	-0.04298	-0.0430105	-0.0430712	-0.0431456	-0.043206	-0.0432481	-0.0432918	-0.0433514	-0.0434208	-0.0434834	-0.043533	-0.0435763	-0.043621	-0.0436679	-0.0437165	-0.0437652	-0.0438037	-0.0438231	-0.0438342	-0.0438594	-0.0439071	-0.0439721	-0.0440529	-0.0441443	-0.0442325	-0.044308	-0.0443685	-0.0444058
ARO_AS_Pi2_B2_T1	-0.0093306	-0.0093836	-0.0094259	-0.00945326	-0.00947058	-0.00948927	-0.00951678	-0.00954848	-0.00957406	-0.00959112	-0.0096049	-0.00961731	-0.00962369	-0.00962085	-0.00961406	-0.0096128	-0.00962181	-0.00964105	-0.00967062	-0.00971103	-0.00976069	-0.00981561	-0.0098725	-0.0099271	-0.00997583	-0.0100222	-0.0100727	-0.010126	-0.0101743	-0.0102165	-0.0102585	-0.0103065	-0.010365	-0.0104306	-0.010484	-0.0105057	-0.0105079	-0.0105264	-0.0105839	-0.0106689	-0.0107515	-0.0108083	-0.010838	-0.0108586	-0.010888	-0.0109288	-0.0109716	-0.0110082	-0.0110382
ARO_AS_Pi2_B2_T2	-0.00466795	-0.00468582	-0.00469571	-0.00470334	-0.00472152	-0.00475696	-0.00479685	-0.00481666	-0.00480704	-0.00478906	-0.00479608	-0.00484467	-0.00492217	-0.00499849	-0.00505002	-0.0050773	-0.00509971	-0.00513399	-0.00517994	-0.00522429	-0.00525605	-0.00527503	-0.00528776	-0.00530167	-0.00532668	-0.0053726	-0.0054359	-0.00549639	-0.00553626	-0.00555834	-0.00558165	-0.0056258	-0.00569995	-0.00579703	-0.00589403	-0.00597119	-0.00602874	-0.00607663	-0.00611813	-0.00615264	-0.0061802	-0.00620276	-0.00622736	-0.00626415	-0.00631416	-0.00637044	-0.00643008	-0.00649149	-0.00654478
ARO_AS_Pi2_B2_T3	-0.0028628	-0.00294225	-0.00302025	-0.00308097	-0.00311459	-0.00311793	-0.00309413	-0.00305665	-0.0030291	-0.00302771	-0.00304704	-0.0030711	-0.00309624	-0.00313206	-0.00318284	-0.00324035	-0.00329343	-0.00333931	-0.00338529	-0.00344066	-0.00350558	-0.00356818	-0.00361619	-0.00364807	-0.00367502	-0.00371378	-0.00377178	-0.00383577	-0.00388016	-0.00389427	-0.00389704	-0.00392116	-0.00398318	-0.00406864	-0.00414469	-0.00419346	-0.00423063	-0.00428036	-0.00434608	-0.00441291	-0.0044658	-0.00449987	-0.00452129	-0.00454234	-0.00457283	-0.00461832	-0.00468265	-0.00476177	-0.00483566
ARO_AS_Pi2_B3_T1	-0.0360772	-0.0360624	-0.0360584	-0.03608	-0.0361235	-0.0361764	-0.0362231	-0.0362497	-0.0362576	-0.0362656	-0.0362912	-0.0363332	-0.0363792	-0.0364246	-0.0364772	-0.0365433	-0.0366157	-0.0366788	-0.0367239	-0.0367546	-0.0367841	-0.0368273	-0.0368911	-0.036962	-0.0370161	-0.0370481	-0.0370839	-0.0371488	-0.0372366	-0.0373164	-0.0373697	-0.0374124	-0.037475	-0.0375688	-0.0376733	-0.0377595	-0.0378152	-0.0378431	-0.037857	-0.0378853	-0.03795	-0.0380387	-0.038117	-0.0381703	-0.038211	-0.0382503	-0.0382887	-0.0383265	-0.0383736
ARO_AS_Pi2_B3_T2	-0.0348426	-0.0348875	-0.0349224	-0.0349436	-0.0349556	-0.0349665	-0.0349826	-0.0350063	-0.0350391	-0.0350767	-0.0351071	-0.0351248	-0.0351426	-0.0351769	-0.0352232	-0.0352595	-0.0352732	-0.0352752	-0.0352852	-0.0353106	-0.0353487	-0.0354044	-0.0354884	-0.0355987	-0.035716	-0.0358203	-0.0358999	-0.0359517	-0.0359851	-0.036024	-0.0360867	-0.0361717	-0.0362636	-0.0363433	-0.0363939	-0.0364171	-0.0364376	-0.0364818	-0.0365594	-0.036666	-0.0367821	-0.0368774	-0.0369356	-0.0369713	-0.0370045	-0.0370386	-0.0370731	-0.0371155	-0.0371722
ARO_AS_Pi2_B3_T3	-0.0342198	-0.03423	-0.0342383	-0.0342391	-0.0342405	-0.0342615	-0.0343098	-0.0343691	-0.0344126	-0.0344261	-0.0344183	-0.0344111	-0.0344212	-0.0344504	-0.0344968	-0.034565	-0.0346608	-0.0347765	-0.03489	-0.0349752	-0.0350156	-0.0350202	-0.0350206	-0.0350445	-0.0350969	-0.0351662	-0.0352411	-0.0353115	-0.0353701	-0.0354215	-0.0354845	-0.0355743	-0.0356855	-0.0357929	-0.035871	-0.0359213	-0.0359655	-0.0360134	-0.0360606	-0.0361121	-0.0361837	-0.0362772	-0.0363702	-0.0364381	-0.036476	-0.0365014	-0.0365363	-0.0365868	-0.0366401
ARO_AS_Pi1_B1_T1	-0.0152728	-0.0153479	-0.0153975	-0.0154209	-0.0154332	-0.0154508	-0.0154796	-0.0155148	-0.0155517	-0.0155908	-0.0156319	-0.0156679	-0.0156921	-0.0157092	-0.0157357	-0.0157847	-0.0158511	-0.0159141	-0.0159544	-0.0159704	-0.0159789	-0.0160002	-0.0160408	-0.0160925	-0.0161447	-0.0161969	-0.0162514	-0.0163011	-0.0163393	-0.0163769	-0.0164359	-0.0165211	-0.0166087	-0.0166705	-0.0167066	-0.0167495	-0.0168219	-0.0169017	-0.0169507	-0.0169645	-0.0169786	-0.0170278	-0.017115	-0.0172164	-0.0173021	-0.0173532	-0.0173722	-0.0173807	-0.017402
ARO_AS_Pi1_B1_T2	-0.0160788	-0.0161354	-0.0161926	-0.0162381	-0.0162792	-0.0163301	-0.0163822	-0.0164063	-0.0163944	-0.016379	-0.016397	-0.0164471	-0.016496	-0.0165173	-0.0165153	-0.0165126	-0.016523	-0.0165451	-0.0165734	-0.016608	-0.0166517	-0.0167091	-0.0167845	-0.0168747	-0.0169635	-0.0170324	-0.0170772	-0.0171121	-0.0171588	-0.0172297	-0.0173156	-0.0173959	-0.0174599	-0.0175109	-0.0175544	-0.0175956	-0.0176441	-0.0177058	-0.0177738	-0.01784	-0.0179068	-0.0179758	-0.0180356	-0.0180756	-0.0181046	-0.0181402	-0.0181854	-0.0182236	-0.0182374
ARO_AS_Pi1_B1_T3	-0.0066746	-0.00672304	-0.00674501	-0.00674286	-0.00674062	-0.00676014	-0.00680102	-0.00684597	-0.00688521	-0.00692251	-0.00696144	-0.00699547	-0.00701946	-0.00703984	-0.00706939	-0.00711375	-0.00716646	-0.00721769	-0.0072685	-0.00733015	-0.00740716	-0.00748696	-0.00755041	-0.00759081	-0.00762164	-0.00766366	-0.00772601	-0.00780189	-0.00788228	-0.00796575	-0.00805317	-0.0081421	-0.00822867	-0.00830435	-0.00835672	-0.00838363	-0.00839912	-0.00841618	-0.00843969	-0.00847351	-0.00851996	-0.00857265	-0.00862671	-0.00869121	-0.00877427	-0.00886539	-0.00894391	-0.00899954	-0.0090434
ARO_AS_Pi1_B2_T1	-0.0510209	-0.0510405	-0.0510643	-0.0510868	-0.0511061	-0.0511288	-0.0511533	-0.0511658	-0.0511571	-0.0511339	-0.0511106	-0.0510984	-0.051103	-0.0511273	-0.0511732	-0.0512432	-0.0513293	-0.0514083	-0.0514609	-0.0514953	-0.0515379	-0.0516015	-0.0516742	-0.0517369	-0.0517797	-0.0518017	-0.0518063	-0.0518	-0.0517959	-0.0518112	-0.0518546	-0.0519227	-0.0520062	-0.0520913	-0.0521592	-0.0522028	-0.052238	-0.0522824	-0.0523336	-0.0523784	-0.0524169	-0.0524654	-0.0525341	-0.0526064	-0.0526513	-0.0526573	-0.0526452	-0.0526472	-0.0526841
ARO_AS_Pi1_B2_T2	-0.05012	-0.0501347	-0.0501281	-0.0501127	-0.0501107	-0.0501305	-0.0501618	-0.0501939	-0.0502314	-0.0502782	-0.0503192	-0.0503303	-0.0503059	-0.0502674	-0.0502469	-0.0502641	-0.0503126	-0.0503694	-0.050416	-0.0504467	-0.0504636	-0.0504731	-0.050488	-0.0505218	-0.0505795	-0.0506546	-0.0507323	-0.0507945	-0.0508313	-0.0508527	-0.0508783	-0.0509181	-0.0509634	-0.0509974	-0.0510105	-0.0510153	-0.0510386	-0.0510908	-0.0511557	-0.0512121	-0.0512537	-0.0512836	-0.0513021	-0.0513065	-0.0512949	-0.0512688	-0.0512391	-0.051229	-0.0512648
ARO_AS_Pi1_B2_T3	-0.0559041	-0.0559011	-0.055896	-0.055908	-0.0559421	-0.0559861	-0.0560209	-0.0560393	-0.0560484	-0.0560545	-0.0560572	-0.0560608	-0.0560764	-0.0561064	-0.0561405	-0.0561732	-0.0562082	-0.056244	-0.0562707	-0.0562868	-0.0563059	-0.0563384	-0.0563787	-0.0564163	-0.0564497	-0.0564819	-0.0565074	-0.0565159	-0.0565121	-0.0565152	-0.0565347	-0.0565637	-0.0566021	-0.0566594	-0.0567283	-0.056779	-0.0567996	-0.0568122	-0.0568384	-0.0568722	-0.0568944	-0.0568966	-0.0568876	-0.0568808	-0.056888	-0.0569185	-0.0569752	-0.0570478	-0.0571171
ARO_AS_Pi1_B3_T1	-0.0245994	-0.0245855	-0.0245727	-0.0245771	-0.0246039	-0.0246455	-0.0246869	-0.0247133	-0.0247205	-0.024719	-0.024727	-0.0247559	-0.0247986	-0.0248372	-0.0248673	-0.0249003	-0.0249417	-0.0249852	-0.0250364	-0.0251195	-0.0252445	-0.025383	-0.0254907	-0.0255497	-0.0255837	-0.0256333	-0.0257131	-0.0257991	-0.0258633	-0.0259092	-0.0259652	-0.0260516	-0.0261617	-0.0262655	-0.0263335	-0.0263664	-0.0263944	-0.0264426	-0.0265178	-0.0266223	-0.0267524	-0.0268843	-0.0269899	-0.0270685	-0.027142	-0.0272291	-0.0273318	-0.0274361	-0.0275228
ARO_AS_Pi1_B3_T2	-0.0218427	-0.021875	-0.0219251	-0.0219876	-0.0220539	-0.0221123	-0.0221461	-0.0221458	-0.022121	-0.0220924	-0.0220741	-0.0220695	-0.0220767	-0.0220981	-0.0221462	-0.0222315	-0.0223448	-0.0224626	-0.022572	-0.0226735	-0.0227646	-0.0228449	-0.0229283	-0.0230292	-0.0231384	-0.0232322	-0.0233022	-0.0233633	-0.0234324	-0.0235097	-0.0235838	-0.0236562	-0.0237459	-0.0238639	-0.023994	-0.024113	-0.0242159	-0.0243038	-0.0243708	-0.0244228	-0.0244813	-0.0245575	-0.0246405	-0.0247173	-0.0247889	-0.0248663	-0.0249604	-0.0250713	-0.0251863
ARO_AS_Pi1_B3_T3	-0.0233658	-0.0234183	-0.0234614	-0.023487	-0.0235045	-0.0235316	-0.0235775	-0.0236334	-0.0236792	-0.0236966	-0.0236846	-0.0236664	-0.0236768	-0.0237354	-0.0238333	-0.0239431	-0.0240375	-0.0241073	-0.0241645	-0.0242286	-0.0243105	-0.0244091	-0.024515	-0.0246123	-0.0246921	-0.0247608	-0.0248287	-0.0248963	-0.0249731	-0.025081	-0.0252226	-0.0253702	-0.0254999	-0.0256119	-0.0257142	-0.0258138	-0.0259192	-0.0260339	-0.0261514	-0.0262653	-0.0263698	-0.0264566	-0.0265264	-0.0265924	-0.0266605	-0.0267226	-0.0267749	-0.0268275	-0.026898
ARO_AS_Pi0.5_B1_T1	0.0671049	0.0670324	0.0669589	0.0668859	0.0668184	0.0667586	0.0667092	0.0666794	0.0666765	0.0666921	0.0666985	0.0666695	0.066608	0.0665461	0.0665099	0.0664901	0.0664547	0.0663837	0.066285	0.0661828	0.066099	0.066039	0.0659943	0.0659524	0.0659013	0.0658324	0.0657494	0.0656708	0.0656127	0.0655718	0.0655327	0.0654829	0.0654154	0.0653312	0.0652428	0.0651654	0.0651003	0.0650437	0.0650017	0.0649812	0.0649677	0.0649321	0.0648577	0.0647608	0.0646751	0.0646184	0.0645779	0.0645223	0.0644233
ARO_AS_Pi0.5_B1_T2	0.0994366	0.099397	0.0993584	0.0993214	0.099279	0.0992175	0.0991393	0.0990663	0.0990146	0.098978	0.0989475	0.0989231	0.0989015	0.0988708	0.0988276	0.0987804	0.0987291	0.0986572	0.0985571	0.0984499	0.0983656	0.0983049	0.0982358	0.0981323	0.0980039	0.0978848	0.0978019	0.0977546	0.097719	0.0976689	0.0975929	0.0974949	0.097382	0.0972645	0.0971617	0.0970865	0.0970276	0.0969655	0.0968969	0.0968255	0.0967459	0.0966523	0.0965541	0.0964677	0.0963963	0.0963277	0.0962464	0.0961441	0.096023
ARO_AS_Pi0.5_B1_T3	0.14018	0.140102	0.140024	0.139958	0.139897	0.139819	0.139712	0.139613	0.139565	0.139567	0.139586	0.139592	0.139572	0.13952	0.139429	0.139307	0.139176	0.139056	0.138951	0.138851	0.13874	0.138615	0.138483	0.138363	0.138274	0.138206	0.13813	0.138034	0.137947	0.137878	0.13778	0.137608	0.137397	0.137247	0.13721	0.13722	0.137169	0.137026	0.136838	0.136667	0.136564	0.136549	0.136573	0.136535	0.136377	0.136125	0.135841	0.135587	0.135431
ARO_AS_Pi0.5_B2_T1	0.0624927	0.0624712	0.0624479	0.0624129	0.0623607	0.0622925	0.0622139	0.0621317	0.0620517	0.061984	0.0619445	0.0619441	0.0619719	0.061998	0.0619983	0.0619682	0.0619162	0.0618485	0.0617694	0.0616863	0.0616053	0.0615271	0.0614504	0.0613822	0.0613352	0.0613113	0.0612939	0.0612654	0.0612244	0.0611733	0.061098	0.0609843	0.0608528	0.0607576	0.0607359	0.060758	0.060758	0.0607095	0.0606357	0.060563	0.0604959	0.0604382	0.0604017	0.0603773	0.0603256	0.0602168	0.0600651	0.0599199	0.0598318
ARO_AS_Pi0.5_B2_T2	0.0878632	0.0878732	0.0878661	0.0878193	0.0877373	0.0876375	0.0875428	0.0874772	0.0874462	0.0874313	0.0874163	0.0874079	0.0874161	0.0874271	0.0874136	0.0873625	0.0872855	0.0872049	0.087134	0.0870687	0.0869951	0.0869075	0.0868156	0.0867349	0.0866739	0.0866262	0.0865769	0.0865243	0.0864893	0.0864817	0.0864647	0.0863851	0.0862396	0.0860877	0.0859928	0.085959	0.0859456	0.0859255	0.0858933	0.0858437	0.0857796	0.085726	0.0856995	0.0856725	0.0855965	0.0854509	0.0852523	0.0850526	0.0849361
ARO_AS_Pi0.5_B2_T3	0.0766181	0.0766088	0.0765817	0.0765321	0.0764678	0.0763948	0.0763195	0.0762579	0.0762235	0.0762067	0.0761843	0.0761449	0.0760949	0.0760458	0.0760014	0.0759537	0.0758916	0.0758176	0.0757498	0.0757003	0.0756573	0.075598	0.0755132	0.0754103	0.0753026	0.0752084	0.0751496	0.0751361	0.0751484	0.0751415	0.075076	0.0749494	0.0748	0.0746834	0.0746358	0.0746391	0.0746359	0.0745849	0.074491	0.0743889	0.0743098	0.0742594	0.074219	0.0741651	0.0740886	0.0739897	0.0738632	0.0737141	0.0735866
ARO_AS_Pi0.5_B3_T1	0.232024	0.231935	0.231877	0.231822	0.231752	0.23167	0.231595	0.231541	0.231501	0.231462	0.231416	0.231363	0.231302	0.231238	0.231181	0.231136	0.231093	0.231043	0.230984	0.230907	0.230798	0.230649	0.230459	0.230245	0.230053	0.229929	0.229878	0.229856	0.229825	0.229776	0.229698	0.229569	0.229389	0.229209	0.229089	0.229024	0.228954	0.228838	0.228689	0.228539	0.228405	0.228301	0.228235	0.228181	0.228095	0.227948	0.227749	0.227527	0.227335
ARO_AS_Pi0.5_B3_T2	0.229604	0.229525	0.229401	0.229251	0.229101	0.228964	0.228857	0.228796	0.228785	0.2288	0.228813	0.228813	0.228801	0.228781	0.228747	0.22868	0.228567	0.228411	0.228235	0.228057	0.227882	0.227706	0.227532	0.227384	0.227276	0.227195	0.227108	0.227015	0.22695	0.226925	0.226897	0.226803	0.22664	0.226475	0.226373	0.226319	0.226234	0.226087	0.225923	0.2258	0.225732	0.225694	0.225664	0.225619	0.225522	0.225339	0.225071	0.224776	0.224548
ARO_AS_Pi0.5_B3_T3	0.232345	0.232269	0.232184	0.232093	0.231998	0.231897	0.231801	0.231732	0.231697	0.231675	0.231644	0.231605	0.231574	0.231547	0.231513	0.231457	0.231368	0.231244	0.231102	0.23098	0.230897	0.230835	0.230752	0.230632	0.230496	0.230367	0.230248	0.230134	0.230037	0.229965	0.229893	0.229775	0.229615	0.229469	0.229381	0.229315	0.229207	0.229053	0.228907	0.228805	0.228744	0.2287	0.228645	0.228548	0.228395	0.228198	0.227988	0.227797	0.227665
ARO_AS_Pi0.25_B1_T1	0.14871	0.148614	0.148515	0.148417	0.148309	0.148193	0.148092	0.148033	0.148005	0.147965	0.147892	0.147804	0.147723	0.147649	0.147565	0.147465	0.147364	0.147288	0.147252	0.147235	0.147196	0.147099	0.146946	0.146769	0.146602	0.146443	0.146282	0.146133	0.146023	0.145949	0.145862	0.145736	0.145604	0.145524	0.145504	0.145482	0.145397	0.145255	0.145095	0.144936	0.144775	0.144632	0.144532	0.144452	0.144332	0.144136	0.143897	0.143686	0.143579
ARO_AS_Pi0.25_B1_T2	0.189723	0.189646	0.189612	0.189596	0.189542	0.189407	0.189213	0.189044	0.188961	0.188945	0.188927	0.188869	0.188784	0.188706	0.188642	0.188568	0.188459	0.188312	0.188147	0.187987	0.187841	0.187701	0.187561	0.187428	0.187311	0.187199	0.187069	0.186916	0.186771	0.186653	0.186525	0.186332	0.186086	0.185874	0.185771	0.185755	0.185742	0.185682	0.185576	0.185429	0.185253	0.185084	0.184943	0.184788	0.184564	0.184256	0.183897	0.183551	0.183328
ARO_AS_Pi0.25_B1_T3	0.133372	0.1333	0.133268	0.133259	0.133235	0.133151	0.133003	0.132841	0.13272	0.132653	0.132615	0.132589	0.132575	0.132564	0.132525	0.132437	0.132312	0.132185	0.132086	0.13202	0.131967	0.131902	0.131809	0.131695	0.131572	0.131454	0.131349	0.131259	0.131185	0.131115	0.131021	0.130871	0.130668	0.130462	0.130321	0.130256	0.130217	0.13015	0.130046	0.129934	0.129844	0.129782	0.129722	0.129629	0.129496	0.129336	0.129159	0.128981	0.128851
ARO_AS_Pi0.25_B2_T1	0.169764	0.169673	0.169577	0.169477	0.169369	0.169253	0.169136	0.169033	0.168949	0.168877	0.168813	0.168764	0.168737	0.168723	0.168695	0.16863	0.168522	0.168384	0.168236	0.16809	0.167954	0.167833	0.16772	0.167601	0.167474	0.16734	0.167201	0.167066	0.166956	0.166887	0.16683	0.166737	0.166591	0.166432	0.16631	0.166227	0.166142	0.166028	0.165891	0.165747	0.165619	0.165527	0.165472	0.165409	0.165288	0.165095	0.164849	0.164596	0.164396
ARO_AS_Pi0.25_B2_T2	0.126708	0.126637	0.126559	0.126464	0.126365	0.126274	0.126194	0.126117	0.126035	0.125949	0.125877	0.125834	0.125817	0.125802	0.125766	0.1257	0.125615	0.125525	0.125437	0.125347	0.125251	0.125144	0.125021	0.124887	0.124762	0.124659	0.124574	0.124499	0.124436	0.124385	0.124315	0.124193	0.12402	0.123848	0.123734	0.123686	0.123656	0.123594	0.123484	0.123335	0.12318	0.123058	0.122986	0.122931	0.12284	0.122685	0.122476	0.122249	0.122071
ARO_AS_Pi0.25_B2_T3	0.16032	0.160244	0.16019	0.160149	0.160095	0.160005	0.159886	0.159772	0.159685	0.159605	0.159518	0.159438	0.159387	0.15936	0.15932	0.159244	0.159132	0.159003	0.158879	0.158775	0.158691	0.15861	0.158512	0.158393	0.158265	0.158134	0.157994	0.15785	0.157739	0.157679	0.157617	0.157477	0.157256	0.157037	0.156898	0.156831	0.156765	0.156663	0.156536	0.156401	0.156279	0.156195	0.156155	0.156102	0.155966	0.155733	0.155449	0.155189	0.155028
ARO_AS_Pi0.25_B3_T1	0.249564	0.249456	0.249338	0.249232	0.249156	0.249105	0.249067	0.249038	0.249007	0.24895	0.248858	0.248761	0.248708	0.248703	0.248703	0.248658	0.248556	0.248418	0.248267	0.24811	0.24795	0.247797	0.24766	0.247543	0.247441	0.247335	0.2472	0.247037	0.246878	0.246741	0.2466	0.246416	0.246196	0.246007	0.245919	0.245916	0.245901	0.245817	0.245686	0.245557	0.245444	0.24534	0.245241	0.245137	0.244997	0.244796	0.24454	0.244285	0.244128
ARO_AS_Pi0.25_B3_T2	0.282381	0.282254	0.282127	0.282024	0.28195	0.28188	0.2818	0.281733	0.281709	0.281721	0.28173	0.281701	0.281632	0.281538	0.281429	0.281292	0.281109	0.280898	0.280713	0.280597	0.280534	0.280454	0.280304	0.280096	0.279889	0.279724	0.279598	0.279494	0.279406	0.279322	0.279201	0.27902	0.278809	0.278625	0.278494	0.278381	0.278247	0.278096	0.277948	0.277796	0.277642	0.277525	0.277466	0.277418	0.277293	0.277048	0.276708	0.276364	0.276137
ARO_AS_Pi0.25_B3_T3	0.265493	0.265308	0.265134	0.264988	0.264892	0.264835	0.264788	0.264752	0.264748	0.264771	0.264788	0.264775	0.264729	0.26465	0.264528	0.264364	0.264182	0.264018	0.26389	0.263778	0.263653	0.263511	0.263367	0.263226	0.263077	0.262916	0.262762	0.262641	0.262563	0.262503	0.262414	0.262258	0.262054	0.261865	0.261737	0.261657	0.26158	0.261483	0.261368	0.261234	0.261084	0.260947	0.260843	0.260745	0.260611	0.260421	0.26019	0.259944	0.259733
UVI_YE_Pi8_B1_T1	-0.0729557	-0.0731455	-0.0733425	-0.0735292	-0.0736863	-0.073805	-0.073885	-0.0739324	-0.0739556	-0.0739636	-0.0739672	-0.0739895	-0.0740655	-0.0742183	-0.0744353	-0.0746785	-0.0749176	-0.0751481	-0.0753777	-0.0756001	-0.0757891	-0.0759247	-0.0760149	-0.0760827	-0.0761419	-0.0761945	-0.0762467	-0.0763116	-0.0763963	-0.0764981	-0.076613	-0.0767466	-0.0769079	-0.0770944	-0.077283	-0.0774526	-0.0776073	-0.0777566	-0.0778857	-0.0779713	-0.0780224	-0.078081	-0.078173	-0.0782789	-0.0783637	-0.0784205	-0.0784693	-0.0785329	-0.0786231
UVI_YE_Pi8_B1_T2	-0.012072	-0.0124494	-0.0128047	-0.0131272	-0.0134233	-0.0136975	-0.0139282	-0.0140777	-0.0141337	-0.0141383	-0.0141679	-0.0142873	-0.0145185	-0.0148458	-0.0152416	-0.0156834	-0.0161528	-0.0166295	-0.0170937	-0.0175226	-0.0178855	-0.0181584	-0.0183448	-0.0184686	-0.0185559	-0.0186394	-0.0187637	-0.0189599	-0.0192168	-0.0194957	-0.0197699	-0.020043	-0.0203337	-0.0206535	-0.0209925	-0.0213258	-0.0216355	-0.0219158	-0.022157	-0.0223457	-0.0224877	-0.0226183	-0.0227758	-0.0229644	-0.0231557	-0.0233191	-0.0234421	-0.023532	-0.0236236
UVI_YE_Pi8_B1_T3	-0.00944247	-0.00978736	-0.0101137	-0.0104203	-0.010702	-0.0109539	-0.0111606	-0.0112945	-0.0113434	-0.0113422	-0.0113618	-0.0114633	-0.0116622	-0.0119414	-0.0122893	-0.0127139	-0.0132156	-0.0137582	-0.0142809	-0.01473	-0.0150782	-0.0153259	-0.015496	-0.0156162	-0.0157048	-0.0157778	-0.0158628	-0.0159932	-0.0161884	-0.0164469	-0.0167521	-0.0170834	-0.0174232	-0.0177527	-0.0180517	-0.0183168	-0.0185695	-0.0188276	-0.0190775	-0.0192932	-0.0194693	-0.019627	-0.0197888	-0.0199616	-0.0201375	-0.020305	-0.0204578	-0.0205941	-0.0207106
UVI_YE_Pi8_B2_T1	0.00229554	0.00182956	0.00136701	0.000941976	0.00058578	0.000306132	9.62e-05	-4.97e-05	-0.000139762	-0.000196689	-0.000257023	-0.000367115	-0.000575995	-0.000912143	-0.00136319	-0.00188795	-0.002446	-0.00301275	-0.00356859	-0.00408474	-0.00452139	-0.00485358	-0.00509628	-0.00529093	-0.0054652	-0.0056188	-0.00574982	-0.00587972	-0.00604717	-0.00628691	-0.00661332	-0.00701376	-0.00745439	-0.00789021	-0.00828495	-0.00864067	-0.00899127	-0.00934975	-0.00968475	-0.0099611	-0.0101826	-0.0103757	-0.0105542	-0.0107194	-0.010876	-0.0110315	-0.0111849	-0.0113277	-0.0114559
UVI_YE_Pi8_B2_T2	-0.0201334	-0.0205576	-0.0209764	-0.0213471	-0.0216415	-0.0218628	-0.0220287	-0.0221486	-0.022231	-0.0222994	-0.0223898	-0.0225362	-0.0227644	-0.0230939	-0.0235285	-0.0240455	-0.0245992	-0.0251432	-0.0256469	-0.0260885	-0.026446	-0.0267124	-0.0269087	-0.027067	-0.0272049	-0.0273282	-0.0274497	-0.0275939	-0.0277834	-0.028024	-0.0283042	-0.0286124	-0.0289536	-0.0293332	-0.0297274	-0.0300909	-0.0304018	-0.0306717	-0.0309186	-0.0311521	-0.0313731	-0.0315792	-0.0317736	-0.0319677	-0.032161	-0.0323332	-0.0324687	-0.032582	-0.0327104
UVI_YE_Pi8_B2_T3	-0.0668502	-0.0670651	-0.0672657	-0.0674475	-0.0676076	-0.0677418	-0.06784	-0.0678931	-0.0679104	-0.0679254	-0.0679745	-0.0680726	-0.0682093	-0.0683701	-0.068555	-0.0687741	-0.0690268	-0.0692941	-0.0695487	-0.069772	-0.0699615	-0.0701238	-0.0702608	-0.0703642	-0.0704296	-0.0704744	-0.0705263	-0.0705965	-0.0706795	-0.0707775	-0.0709033	-0.0710614	-0.0712434	-0.0714358	-0.0716228	-0.0717903	-0.0719372	-0.0720758	-0.0722168	-0.0723587	-0.0724915	-0.07261	-0.0727207	-0.0728257	-0.072912	-0.072969	-0.0730106	-0.0730624	-0.0731311
UVI_YE_Pi8_B3_T1	-0.0282921	-0.0285524	-0.0287911	-0.0289919	-0.0291614	-0.0293171	-0.02946	-0.0295635	-0.0296021	-0.0295878	-0.0295708	-0.0296032	-0.0297079	-0.0298792	-0.030106	-0.0303834	-0.0307009	-0.0310309	-0.031338	-0.0315975	-0.0318038	-0.0319661	-0.0320958	-0.0322013	-0.0322936	-0.0323912	-0.0325035	-0.0326166	-0.0327156	-0.0328172	-0.0329574	-0.033146	-0.0333553	-0.0335498	-0.0337178	-0.0338747	-0.034039	-0.0342112	-0.034381	-0.0345413	-0.0346841	-0.0347938	-0.0348646	-0.0349208	-0.034997	-0.0351055	-0.035233	-0.0353563	-0.035457
UVI_YE_Pi8_B3_T2	-0.0483526	-0.0485434	-0.0487317	-0.0489263	-0.0491219	-0.0492977	-0.0494287	-0.0494993	-0.0495152	-0.0495042	-0.0495055	-0.0495538	-0.0496666	-0.049842	-0.0500609	-0.0503001	-0.0505467	-0.0508018	-0.0510654	-0.0513197	-0.0515362	-0.0517042	-0.05184	-0.0519611	-0.0520628	-0.0521311	-0.0521749	-0.0522278	-0.0523216	-0.0524603	-0.0526204	-0.0527798	-0.0529424	-0.0531273	-0.0533343	-0.0535348	-0.0537039	-0.0538418	-0.0539578	-0.0540569	-0.0541434	-0.0542273	-0.0543161	-0.0544066	-0.0544904	-0.0545668	-0.0546426	-0.0547251	-0.0548226
UVI_YE_Pi8_B3_T3	-0.0557182	-0.0558805	-0.0560493	-0.0562003	-0.0563143	-0.0563849	-0.0564197	-0.0564359	-0.0564513	-0.0564741	-0.0565036	-0.0565422	-0.0566036	-0.0567019	-0.0568385	-0.0570048	-0.0571879	-0.0573695	-0.0575281	-0.0576467	-0.0577237	-0.0577727	-0.0578122	-0.0578562	-0.0579123	-0.0579835	-0.0580658	-0.0581482	-0.0582232	-0.0582951	-0.0583735	-0.0584641	-0.0585711	-0.0586921	-0.0588096	-0.0589027	-0.0589745	-0.0590465	-0.0591282	-0.059212	-0.0592945	-0.059382	-0.0594722	-0.0595493	-0.0596022	-0.0596391	-0.059678	-0.0597329	-0.0598094
UVI_YE_Pi4_B1_T1	-0.0422381	-0.0424495	-0.0426598	-0.0428648	-0.0430452	-0.0431804	-0.0432684	-0.043327	-0.0433759	-0.043425	-0.0434794	-0.0435502	-0.0436536	-0.0438038	-0.044006	-0.0442556	-0.0445397	-0.0448408	-0.0451403	-0.0454169	-0.0456501	-0.045832	-0.0459707	-0.0460779	-0.0461556	-0.0462055	-0.0462441	-0.0462959	-0.0463771	-0.0464945	-0.0466547	-0.0468581	-0.047087	-0.0473101	-0.0475066	-0.0476815	-0.0478496	-0.0480096	-0.0481505	-0.0482768	-0.0484058	-0.0485459	-0.0486864	-0.0488144	-0.0489291	-0.049039	-0.0491488	-0.0492484	-0.0493171
UVI_YE_Pi4_B1_T2	-0.0291034	-0.029373	-0.0296206	-0.0298549	-0.0300874	-0.0303085	-0.0304834	-0.0305849	-0.0306264	-0.0306538	-0.030708	-0.0308083	-0.0309667	-0.0311947	-0.0314897	-0.031824	-0.0321605	-0.0324782	-0.0327773	-0.0330602	-0.0333154	-0.0335276	-0.0336947	-0.0338219	-0.0339134	-0.0339841	-0.0340691	-0.0341992	-0.0343729	-0.0345665	-0.034768	-0.0349863	-0.0352316	-0.0354978	-0.0357653	-0.0360155	-0.0362429	-0.0364509	-0.036649	-0.0368491	-0.0370535	-0.0372413	-0.0373821	-0.0374726	-0.037544	-0.0376321	-0.0377525	-0.0378963	-0.0380428
UVI_YE_Pi4_B1_T3	-0.028164	-0.0284271	-0.0286965	-0.0289475	-0.0291625	-0.0293343	-0.029454	-0.0295109	-0.0295177	-0.0295245	-0.0295858	-0.0297157	-0.0298835	-0.0300541	-0.0302273	-0.0304399	-0.0307242	-0.0310663	-0.0314109	-0.0317085	-0.0319459	-0.0321351	-0.0322883	-0.0324101	-0.0325027	-0.0325722	-0.0326388	-0.0327322	-0.0328697	-0.033043	-0.0332345	-0.0334379	-0.0336558	-0.0338854	-0.0341133	-0.0343293	-0.0345331	-0.0347258	-0.0349014	-0.0350493	-0.0351619	-0.0352441	-0.0353212	-0.0354238	-0.0355625	-0.0357212	-0.0358747	-0.0360015	-0.0360894
UVI_YE_Pi4_B2_T1	-0.0577706	-0.0578583	-0.0579612	-0.0581115	-0.0583054	-0.0585004	-0.0586437	-0.0587088	-0.0587103	-0.0586878	-0.0586793	-0.058711	-0.0587938	-0.05892	-0.05907	-0.0592354	-0.0594255	-0.059645	-0.0598752	-0.0600855	-0.0602538	-0.0603715	-0.0604364	-0.0604556	-0.0604547	-0.0604756	-0.0605474	-0.0606603	-0.0607772	-0.0608756	-0.0609662	-0.0610759	-0.0612172	-0.0613798	-0.0615431	-0.0616942	-0.0618358	-0.0619695	-0.0620873	-0.0621854	-0.0622714	-0.0623501	-0.0624141	-0.0624573	-0.0624898	-0.0625276	-0.062575	-0.0626225	-0.0626606
UVI_YE_Pi4_B2_T2	-0.0775595	-0.0776754	-0.0777984	-0.0779077	-0.0779838	-0.0780356	-0.0780857	-0.0781388	-0.0781822	-0.0782099	-0.0782335	-0.078271	-0.0783337	-0.0784182	-0.0785103	-0.0786025	-0.0787045	-0.078833	-0.0789894	-0.0791571	-0.0793171	-0.0794582	-0.0795722	-0.0796472	-0.0796792	-0.0796856	-0.079703	-0.0797589	-0.0798519	-0.0799616	-0.0800694	-0.0801705	-0.0802633	-0.080344	-0.0804132	-0.080488	-0.0805909	-0.080722	-0.0808531	-0.0809493	-0.080996	-0.0810079	-0.0810209	-0.0810625	-0.0811261	-0.0811828	-0.081218	-0.0812434	-0.0812827
UVI_YE_Pi4_B2_T3	-0.030195	-0.0304952	-0.0307419	-0.0309515	-0.031144	-0.0313245	-0.0314792	-0.0315911	-0.0316636	-0.0317209	-0.0317861	-0.0318713	-0.0319912	-0.0321672	-0.0324115	-0.0327157	-0.0330635	-0.033443	-0.0338389	-0.0342163	-0.0345288	-0.0347513	-0.0349022	-0.0350194	-0.0351263	-0.0352232	-0.0353091	-0.0354016	-0.0355333	-0.035725	-0.0359621	-0.0362121	-0.0364605	-0.0367139	-0.0369731	-0.0372289	-0.0374827	-0.0377397	-0.0379839	-0.0381857	-0.038333	-0.0384411	-0.0385396	-0.0386513	-0.0387796	-0.0389111	-0.0390328	-0.0391404	-0.0392369
UVI_YE_Pi4_B3_T1	-0.0528632	-0.0529856	-0.0531177	-0.0532549	-0.0533929	-0.0535282	-0.0536457	-0.0537266	-0.0537708	-0.0538009	-0.0538413	-0.0539007	-0.0539759	-0.0540633	-0.0541702	-0.0543128	-0.0544996	-0.0547175	-0.0549376	-0.0551282	-0.0552656	-0.0553486	-0.0554025	-0.0554613	-0.0555407	-0.055635	-0.0557333	-0.0558308	-0.0559289	-0.0560331	-0.0561494	-0.0562829	-0.0564366	-0.0566054	-0.0567703	-0.0569132	-0.0570345	-0.0571431	-0.0572394	-0.0573186	-0.0573849	-0.0574485	-0.057518	-0.057598	-0.0576898	-0.0577887	-0.0578862	-0.0579702	-0.0580329
UVI_YE_Pi4_B3_T2	-0.0519265	-0.0520154	-0.0521034	-0.0522036	-0.0523245	-0.0524627	-0.0525902	-0.052667	-0.0526787	-0.0526526	-0.0526324	-0.0526446	-0.0526945	-0.05278	-0.0528991	-0.0530462	-0.0532052	-0.0533539	-0.0534799	-0.0535901	-0.0537009	-0.0538176	-0.0539255	-0.0540027	-0.0540449	-0.0540728	-0.0541093	-0.0541548	-0.0541993	-0.0542476	-0.054318	-0.054423	-0.0545607	-0.0547173	-0.0548706	-0.0550027	-0.0551157	-0.0552203	-0.0553176	-0.0553978	-0.055454	-0.0554913	-0.0555244	-0.0555651	-0.055615	-0.0556737	-0.055746	-0.0558285	-0.0559002
UVI_YE_Pi4_B3_T3	-0.0557813	-0.055894	-0.0560061	-0.0561117	-0.056202	-0.0562764	-0.0563386	-0.0563859	-0.0564131	-0.0564283	-0.0564567	-0.0565215	-0.056621	-0.0567272	-0.0568144	-0.0568892	-0.0569843	-0.057122	-0.0572888	-0.057448	-0.0575736	-0.0576685	-0.0577514	-0.0578292	-0.0578933	-0.0579352	-0.0579586	-0.057973	-0.0579905	-0.0580275	-0.0580992	-0.058205	-0.0583312	-0.058462	-0.0585866	-0.0587012	-0.0588077	-0.0589078	-0.0590043	-0.0591013	-0.0591926	-0.0592585	-0.0592882	-0.0593005	-0.0593275	-0.0593855	-0.0594721	-0.0595722	-0.0596605
UVI_YE_Pi2_B1_T1	-0.0827337	-0.0828442	-0.0829336	-0.0830082	-0.0830851	-0.0831717	-0.0832526	-0.083303	-0.0833154	-0.0833054	-0.0832949	-0.0832972	-0.0833191	-0.0833658	-0.0834395	-0.0835353	-0.0836412	-0.0837425	-0.08383	-0.0839043	-0.083973	-0.0840421	-0.0841122	-0.0841795	-0.0842412	-0.0842972	-0.0843485	-0.0843931	-0.0844293	-0.0844636	-0.0845089	-0.0845757	-0.0846662	-0.0847731	-0.0848797	-0.0849725	-0.0850563	-0.0851448	-0.0852411	-0.0853295	-0.0853901	-0.0854144	-0.0854129	-0.0854067	-0.0854121	-0.0854363	-0.0854788	-0.0855345	-0.0855945
UVI_YE_Pi2_B1_T2	-0.0541131	-0.0542733	-0.0544351	-0.0545975	-0.0547488	-0.0548753	-0.0549696	-0.0550295	-0.0550569	-0.0550589	-0.0550514	-0.0550594	-0.0551107	-0.0552201	-0.055384	-0.0555857	-0.0558032	-0.056016	-0.0562101	-0.056381	-0.0565321	-0.0566702	-0.0567975	-0.0569014	-0.0569622	-0.0569787	-0.0569792	-0.0570017	-0.0570679	-0.0571823	-0.0573369	-0.0575136	-0.0576893	-0.0578476	-0.0579861	-0.0581141	-0.0582415	-0.058366	-0.0584755	-0.0585592	-0.0586149	-0.0586529	-0.0586979	-0.0587746	-0.0588865	-0.0590148	-0.0591371	-0.0592326	-0.0592828
UVI_YE_Pi2_B1_T3	-0.0410833	-0.0412684	-0.0414528	-0.041636	-0.0418129	-0.041969	-0.0420797	-0.0421277	-0.0421244	-0.0421068	-0.0421114	-0.0421563	-0.042246	-0.0423806	-0.0425581	-0.0427732	-0.0430128	-0.0432502	-0.0434597	-0.0436382	-0.0438034	-0.0439637	-0.0441011	-0.0441927	-0.0442434	-0.0442903	-0.0443697	-0.044483	-0.0446044	-0.0447242	-0.0448679	-0.0450602	-0.045281	-0.0454763	-0.0456136	-0.0457206	-0.0458506	-0.0460212	-0.0462085	-0.046377	-0.046501	-0.046574	-0.046618	-0.0466763	-0.0467802	-0.046929	-0.0470981	-0.0472452	-0.0473184
UVI_YE_Pi2_B2_T1	-0.0534371	-0.0535806	-0.0537315	-0.0539124	-0.0541143	-0.0542866	-0.054377	-0.0543784	-0.0543326	-0.054293	-0.0542885	-0.0543231	-0.0543898	-0.054483	-0.0545968	-0.0547308	-0.0548915	-0.0550844	-0.0552961	-0.0554913	-0.0556374	-0.0557348	-0.055815	-0.0559072	-0.0560147	-0.0561207	-0.056206	-0.056262	-0.0562981	-0.0563448	-0.0564361	-0.0565774	-0.0567398	-0.0568866	-0.0570039	-0.0571077	-0.0572155	-0.0573213	-0.0574066	-0.0574654	-0.0575075	-0.0575454	-0.0575931	-0.057669	-0.0577846	-0.0579326	-0.0580862	-0.0582008	-0.0582258
UVI_YE_Pi2_B2_T2	-0.0619569	-0.0620902	-0.0622124	-0.0623247	-0.0624367	-0.0625454	-0.0626276	-0.0626605	-0.0626501	-0.0626322	-0.0626415	-0.0626913	-0.0627745	-0.0628815	-0.0630123	-0.0631745	-0.0633655	-0.063564	-0.0637444	-0.0638987	-0.0640349	-0.0641546	-0.0642491	-0.0643131	-0.064355	-0.0643911	-0.0644331	-0.0644849	-0.064552	-0.0646523	-0.064804	-0.0650007	-0.0652041	-0.0653637	-0.0654531	-0.0654976	-0.0655518	-0.065649	-0.06578	-0.0659097	-0.0660036	-0.0660512	-0.0660776	-0.0661246	-0.066213	-0.0663292	-0.066446	-0.0665367	-0.0665805
UVI_YE_Pi2_B2_T3	-0.0566858	-0.0569188	-0.0571442	-0.0573658	-0.0575862	-0.0577817	-0.0579113	-0.057957	-0.057952	-0.0579556	-0.0580016	-0.0580829	-0.0581832	-0.0583091	-0.058487	-0.0587356	-0.0590461	-0.059383	-0.0596992	-0.0599574	-0.060147	-0.0602849	-0.060398	-0.0605047	-0.0606111	-0.0607194	-0.0608341	-0.0609619	-0.0611072	-0.0612633	-0.0614146	-0.0615599	-0.061728	-0.0619479	-0.0622039	-0.0624471	-0.0626546	-0.062839	-0.0630066	-0.0631454	-0.0632541	-0.0633516	-0.0634516	-0.0635452	-0.0636164	-0.0636609	-0.0636909	-0.0637283	-0.063804
UVI_YE_Pi2_B3_T1	-0.0644601	-0.0645426	-0.0646227	-0.0647023	-0.0647833	-0.064865	-0.0649388	-0.0649905	-0.0650135	-0.0650171	-0.0650228	-0.0650527	-0.0651159	-0.0652012	-0.0652893	-0.0653747	-0.0654672	-0.0655758	-0.0656982	-0.0658209	-0.0659267	-0.0660067	-0.0660684	-0.0661243	-0.0661758	-0.0662192	-0.0662611	-0.0663132	-0.0663791	-0.0664545	-0.0665369	-0.0666284	-0.0667295	-0.0668371	-0.0669464	-0.0670539	-0.0671577	-0.0672514	-0.0673283	-0.0673909	-0.0674483	-0.0675027	-0.0675507	-0.0675936	-0.0676384	-0.0676903	-0.0677503	-0.0678134	-0.0678658
UVI_YE_Pi2_B3_T2	-0.0598144	-0.0599477	-0.060076	-0.0601861	-0.0602769	-0.0603535	-0.0604135	-0.0604496	-0.0604635	-0.0604702	-0.0604855	-0.060518	-0.0605718	-0.0606511	-0.0607573	-0.0608852	-0.0610242	-0.0611619	-0.061288	-0.0613929	-0.0614703	-0.0615247	-0.061574	-0.0616322	-0.0616957	-0.0617507	-0.0617919	-0.0618269	-0.0618688	-0.0619306	-0.0620227	-0.062145	-0.0622837	-0.0624117	-0.0625043	-0.0625613	-0.0626104	-0.0626768	-0.062762	-0.0628525	-0.0629381	-0.0630201	-0.063102	-0.0631793	-0.0632384	-0.0632727	-0.0632885	-0.0632961	-0.063303
UVI_YE_Pi2_B3_T3	-0.0564587	-0.0565803	-0.0566966	-0.0568096	-0.0569163	-0.057013	-0.0570946	-0.0571506	-0.0571723	-0.0571697	-0.0571694	-0.0571952	-0.0572559	-0.0573496	-0.0574719	-0.0576165	-0.0577737	-0.0579338	-0.0580932	-0.0582509	-0.0584022	-0.0585386	-0.0586551	-0.058749	-0.0588162	-0.0588578	-0.0588888	-0.0589323	-0.059	-0.0590869	-0.0591859	-0.059299	-0.0594319	-0.0595768	-0.0597113	-0.0598187	-0.0599052	-0.0599881	-0.0600771	-0.06017	-0.0602584	-0.0603324	-0.0603905	-0.0604421	-0.060497	-0.06056	-0.0606302	-0.0606979	-0.0607446
UVI_YE_Pi1_B1_T1	-0.0819153	-0.0819996	-0.0820949	-0.0821797	-0.0822425	-0.0822857	-0.0823154	-0.0823328	-0.0823394	-0.0823401	-0.0823419	-0.0823561	-0.0823995	-0.0824816	-0.0825912	-0.0827013	-0.0827898	-0.0828547	-0.082913	-0.0829826	-0.0830606	-0.0831283	-0.0831738	-0.0832036	-0.0832304	-0.0832624	-0.0833031	-0.0833533	-0.0834106	-0.0834718	-0.0835369	-0.0836117	-0.0837037	-0.0838119	-0.0839202	-0.0840092	-0.0840742	-0.0841232	-0.0841649	-0.0842058	-0.0842513	-0.0842986	-0.0843363	-0.084358	-0.0843712	-0.0843928	-0.0844354	-0.0844954	-0.084553
UVI_YE_Pi1_B1_T2	-0.0782347	-0.0782887	-0.0783278	-0.0783784	-0.0784542	-0.0785495	-0.0786425	-0.0787061	-0.0787229	-0.0786973	-0.0786574	-0.0786406	-0.0786733	-0.0787578	-0.0788786	-0.0790164	-0.0791559	-0.0792835	-0.0793911	-0.0794849	-0.0795807	-0.0796858	-0.0797874	-0.0798655	-0.0799133	-0.0799413	-0.0799605	-0.0799807	-0.080021	-0.0801054	-0.0802293	-0.0803535	-0.0804454	-0.0805125	-0.0805851	-0.0806775	-0.0807776	-0.0808718	-0.0809597	-0.0810416	-0.0811102	-0.0811619	-0.0812079	-0.0812592	-0.081314	-0.0813679	-0.081426	-0.0814911	-0.0815516
UVI_YE_Pi1_B1_T3	-0.075316	-0.0754241	-0.0755549	-0.0756914	-0.075811	-0.0758991	-0.0759549	-0.075991	-0.0760253	-0.076068	-0.0761148	-0.0761592	-0.0762054	-0.0762654	-0.076347	-0.0764498	-0.0765683	-0.0766969	-0.0768311	-0.0769636	-0.077083	-0.0771786	-0.0772468	-0.0772885	-0.0773107	-0.0773311	-0.07737	-0.0774333	-0.0775126	-0.0776056	-0.0777182	-0.0778517	-0.0780002	-0.0781558	-0.0783062	-0.0784354	-0.0785337	-0.0786006	-0.0786429	-0.078677	-0.0787241	-0.078795	-0.0788817	-0.0789688	-0.0790515	-0.0791349	-0.0792225	-0.0793093	-0.0793823
UVI_YE_Pi1_B2_T1	-0.0843704	-0.0844458	-0.084522	-0.0845814	-0.0846229	-0.0846556	-0.0846854	-0.0847098	-0.0847203	-0.0847047	-0.0846621	-0.0846222	-0.08463	-0.0846978	-0.0847888	-0.0848607	-0.0849101	-0.0849622	-0.0850283	-0.0850928	-0.0851374	-0.0851646	-0.0851881	-0.0852119	-0.0852299	-0.0852445	-0.0852684	-0.0853087	-0.0853591	-0.0854099	-0.0854588	-0.0855115	-0.0855743	-0.0856386	-0.0856812	-0.0856937	-0.0857029	-0.0857401	-0.0858048	-0.0858748	-0.0859366	-0.0859917	-0.0860419	-0.0860843	-0.0861117	-0.0861146	-0.0860892	-0.0860516	-0.0860375
UVI_YE_Pi1_B2_T2	-0.0619191	-0.0620342	-0.0621394	-0.062237	-0.0623341	-0.0624349	-0.0625267	-0.0625836	-0.0625945	-0.0625781	-0.0625652	-0.0625745	-0.0626094	-0.0626721	-0.0627723	-0.0629179	-0.0631008	-0.0632959	-0.0634759	-0.0636228	-0.0637318	-0.0638103	-0.0638686	-0.06391	-0.0639342	-0.063953	-0.0639877	-0.0640498	-0.0641328	-0.0642268	-0.0643279	-0.0644381	-0.0645655	-0.0647152	-0.0648754	-0.0650221	-0.0651436	-0.0652441	-0.0653287	-0.0654	-0.0654653	-0.0655349	-0.0656131	-0.0656949	-0.0657689	-0.0658252	-0.0658611	-0.0658815	-0.0658958
UVI_YE_Pi1_B2_T3	-0.0805497	-0.0806236	-0.0806795	-0.0807242	-0.0807681	-0.0808125	-0.0808486	-0.0808705	-0.0808818	-0.0808885	-0.0808958	-0.0809144	-0.0809563	-0.0810239	-0.0811125	-0.0812189	-0.081339	-0.0814619	-0.0815782	-0.0816842	-0.0817695	-0.0818233	-0.0818492	-0.0818655	-0.0818846	-0.0819081	-0.081939	-0.0819891	-0.0820679	-0.0821709	-0.0822781	-0.0823731	-0.0824588	-0.0825438	-0.082623	-0.0826875	-0.0827476	-0.0828215	-0.0829061	-0.0829785	-0.0830243	-0.0830531	-0.083086	-0.0831327	-0.0831808	-0.0832138	-0.0832323	-0.0832562	-0.0833063
UVI_YE_Pi1_B3_T1	-0.0696184	-0.0696375	-0.0696662	-0.0697219	-0.0697939	-0.0698644	-0.0699221	-0.069959	-0.0699751	-0.0699848	-0.070006	-0.0700447	-0.0700942	-0.0701444	-0.0701879	-0.0702232	-0.07026	-0.0703152	-0.0703985	-0.0705012	-0.0706018	-0.0706839	-0.0707445	-0.0707897	-0.0708291	-0.0708705	-0.0709153	-0.0709551	-0.0709835	-0.071008	-0.0710449	-0.0711068	-0.0711924	-0.0712871	-0.071367	-0.0714199	-0.0714573	-0.0715	-0.0715593	-0.0716333	-0.0717129	-0.0717864	-0.0718466	-0.0718927	-0.0719261	-0.0719473	-0.0719599	-0.0719713	-0.0719929
UVI_YE_Pi1_B3_T2	-0.0654522	-0.0655189	-0.0655933	-0.0656673	-0.0657374	-0.0658061	-0.06587	-0.0659137	-0.0659235	-0.0659029	-0.0658705	-0.0658485	-0.0658543	-0.0658954	-0.0659663	-0.0660552	-0.0661515	-0.0662507	-0.0663504	-0.0664419	-0.0665092	-0.0665451	-0.0665621	-0.0665806	-0.0666083	-0.0666401	-0.0666742	-0.0667185	-0.0667795	-0.0668523	-0.0669253	-0.0669931	-0.0670574	-0.0671141	-0.0671509	-0.0671647	-0.0671729	-0.067196	-0.0672401	-0.0673028	-0.0673808	-0.067465	-0.0675378	-0.0675828	-0.0675979	-0.0675946	-0.06759	-0.0675985	-0.0676233
UVI_YE_Pi1_B3_T3	-0.0670203	-0.0671025	-0.0671835	-0.0672562	-0.0673234	-0.0673912	-0.0674552	-0.0675011	-0.067522	-0.0675289	-0.067543	-0.0675786	-0.0676339	-0.0676952	-0.0677559	-0.0678248	-0.067913	-0.0680195	-0.0681335	-0.0682411	-0.0683253	-0.068374	-0.0683975	-0.0684251	-0.0684773	-0.0685464	-0.0686096	-0.0686572	-0.0687016	-0.0687602	-0.068837	-0.0689223	-0.0690058	-0.0690818	-0.0691496	-0.069217	-0.0692972	-0.0693943	-0.0694963	-0.0695817	-0.0696312	-0.0696359	-0.0696125	-0.0696022	-0.069635	-0.0697025	-0.0697729	-0.0698198	-0.0698361
UVI_YE_Pi0.5_B1_T1	-0.0740909	-0.0742223	-0.074347	-0.0744596	-0.0745601	-0.0746474	-0.0747154	-0.0747546	-0.0747663	-0.0747724	-0.0748017	-0.0748625	-0.0749382	-0.0750152	-0.0751057	-0.0752305	-0.0753906	-0.0755664	-0.0757394	-0.0758959	-0.0760201	-0.0761019	-0.0761492	-0.0761809	-0.0762115	-0.0762496	-0.0762995	-0.0763611	-0.0764342	-0.0765261	-0.076641	-0.0767713	-0.0769048	-0.0770338	-0.0771482	-0.0772366	-0.077302	-0.0773635	-0.0774363	-0.0775178	-0.0775967	-0.0776707	-0.0777484	-0.0778299	-0.0778991	-0.0779405	-0.0779568	-0.0779643	-0.0779833
UVI_YE_Pi0.5_B1_T2	-0.0743293	-0.0744485	-0.0745619	-0.0746749	-0.0747903	-0.0748973	-0.0749716	-0.0749946	-0.074978	-0.0749556	-0.0749562	-0.0749895	-0.0750532	-0.075138	-0.0752347	-0.0753393	-0.075448	-0.0755481	-0.0756228	-0.0756725	-0.0757218	-0.0757943	-0.0758849	-0.0759676	-0.0760278	-0.076079	-0.0761434	-0.0762295	-0.0763322	-0.0764426	-0.0765483	-0.0766409	-0.076727	-0.0768228	-0.0769359	-0.0770559	-0.0771614	-0.0772347	-0.0772741	-0.0773025	-0.0773513	-0.0774331	-0.0775344	-0.0776353	-0.0777276	-0.0778115	-0.0778843	-0.0779341	-0.0779559
UVI_YE_Pi0.5_B1_T3	-0.0393115	-0.0392501	-0.0391775	-0.0391237	-0.0391169	-0.0391659	-0.039249	-0.0393222	-0.0393472	-0.0393192	-0.0392665	-0.0392254	-0.0392123	-0.0392163	-0.0392164	-0.0392071	-0.0391992	-0.0391998	-0.0391983	-0.0391818	-0.0391542	-0.0391318	-0.0391229	-0.0391206	-0.0391183	-0.0391195	-0.0391291	-0.0391415	-0.0391414	-0.0391174	-0.0390766	-0.0390449	-0.0390512	-0.0391019	-0.0391638	-0.0391872	-0.039158	-0.0391143	-0.039106	-0.039146	-0.0392032	-0.0392347	-0.0392206	-0.0391739	-0.0391232	-0.039092	-0.0390881	-0.0391032	-0.0391152
UVI_YE_Pi0.5_B2_T1	-0.0769266	-0.0770436	-0.0771641	-0.07728	-0.07739	-0.0774911	-0.0775699	-0.0776086	-0.0776014	-0.077566	-0.0775342	-0.0775324	-0.0775672	-0.0776274	-0.0777017	-0.0777916	-0.0779077	-0.0780544	-0.0782197	-0.0783746	-0.0784911	-0.078565	-0.0786198	-0.0786785	-0.0787407	-0.0787924	-0.0788312	-0.0788729	-0.0789355	-0.0790231	-0.0791262	-0.0792324	-0.0793378	-0.0794437	-0.0795456	-0.079635	-0.0797123	-0.0797871	-0.0798645	-0.0799402	-0.0800059	-0.0800593	-0.0801072	-0.0801587	-0.0802128	-0.0802584	-0.0802852	-0.0802921	-0.080292
UVI_YE_Pi0.5_B2_T2	-0.0604983	-0.0606352	-0.0607427	-0.060846	-0.0609656	-0.0610968	-0.0612099	-0.0612717	-0.0612762	-0.0612498	-0.0612321	-0.0612529	-0.0613276	-0.0614593	-0.0616366	-0.061836	-0.062032	-0.0622092	-0.0623662	-0.0625066	-0.0626298	-0.0627313	-0.0628128	-0.0628821	-0.062947	-0.0630106	-0.0630791	-0.0631694	-0.0632987	-0.0634623	-0.0636282	-0.0637716	-0.063905	-0.064058	-0.0642311	-0.0643882	-0.0644988	-0.0645699	-0.0646315	-0.0647096	-0.0648101	-0.0649168	-0.0650081	-0.0650773	-0.065136	-0.0652015	-0.0652839	-0.0653795	-0.065473
UVI_YE_Pi0.5_B2_T3	-0.0563652	-0.0565229	-0.0566576	-0.0567735	-0.0568844	-0.0569987	-0.0571048	-0.0571796	-0.057215	-0.0572267	-0.057237	-0.0572623	-0.0573143	-0.0574038	-0.0575403	-0.0577263	-0.0579512	-0.0581906	-0.0584182	-0.0586172	-0.0587811	-0.0589074	-0.0589976	-0.0590583	-0.0591022	-0.0591435	-0.0591915	-0.0592461	-0.0593074	-0.0593884	-0.0595074	-0.0596673	-0.0598538	-0.0600481	-0.0602371	-0.0604151	-0.0605778	-0.0607159	-0.0608234	-0.0609093	-0.0609888	-0.0610691	-0.0611555	-0.0612614	-0.0613917	-0.0615263	-0.0616325	-0.0616844	-0.0616727
UVI_YE_Pi0.5_B3_T1	-0.0467142	-0.0467769	-0.0468413	-0.0469219	-0.0470182	-0.0471136	-0.0471855	-0.0472264	-0.0472514	-0.047278	-0.0473109	-0.0473507	-0.0474065	-0.0474882	-0.0475942	-0.0477156	-0.0478468	-0.047987	-0.0481369	-0.0482922	-0.0484419	-0.0485706	-0.0486693	-0.0487386	-0.0487874	-0.0488275	-0.0488697	-0.0489199	-0.0489829	-0.0490665	-0.0491769	-0.0493131	-0.049466	-0.0496184	-0.0497494	-0.0498493	-0.0499266	-0.0499916	-0.050045	-0.0500871	-0.0501298	-0.0501883	-0.0502647	-0.0503437	-0.0504113	-0.0504707	-0.0505367	-0.0506192	-0.0507147
UVI_YE_Pi0.5_B3_T2	-0.0651949	-0.0652882	-0.0653732	-0.065451	-0.0655299	-0.065611	-0.0656777	-0.0657082	-0.0656991	-0.0656734	-0.0656661	-0.0657025	-0.0657808	-0.0658698	-0.0659364	-0.0659795	-0.0660293	-0.0661142	-0.0662358	-0.0663751	-0.0665115	-0.0666319	-0.0667279	-0.0667921	-0.0668246	-0.0668414	-0.0668628	-0.0668912	-0.0669186	-0.0669514	-0.0670097	-0.0671008	-0.0672115	-0.0673241	-0.0674289	-0.0675238	-0.0676054	-0.0676706	-0.0677225	-0.0677747	-0.0678379	-0.0679076	-0.0679706	-0.0680228	-0.068074	-0.0681331	-0.0682033	-0.0682792	-0.0683482
UVI_YE_Pi0.5_B3_T3	-0.0635814	-0.0636756	-0.0637776	-0.0638802	-0.0639727	-0.0640457	-0.0640943	-0.064121	-0.0641364	-0.0641533	-0.0641748	-0.0641964	-0.064219	-0.0642575	-0.0643328	-0.0644498	-0.0645894	-0.0647215	-0.0648306	-0.0649215	-0.0650057	-0.065089	-0.0651712	-0.065247	-0.0653107	-0.0653638	-0.0654162	-0.0654749	-0.0655387	-0.0656067	-0.065682	-0.0657651	-0.0658536	-0.0659452	-0.0660365	-0.0661226	-0.066204	-0.0662881	-0.0663811	-0.0664806	-0.0665735	-0.0666422	-0.0666826	-0.0667141	-0.066764	-0.0668445	-0.0669451	-0.0670387	-0.0670972
UVI_YE_Pi0.25_B1_T1	-0.0545821	-0.0547623	-0.0549535	-0.0551414	-0.055315	-0.0554646	-0.055575	-0.0556336	-0.0556452	-0.0556322	-0.0556224	-0.0556386	-0.0556967	-0.0558082	-0.0559821	-0.0562202	-0.0565054	-0.0568046	-0.0570869	-0.0573354	-0.0575405	-0.05769	-0.0577766	-0.0578122	-0.0578302	-0.0578691	-0.0579444	-0.0580422	-0.0581462	-0.0582632	-0.0584098	-0.0585882	-0.0587873	-0.0589977	-0.0592118	-0.0594167	-0.0595972	-0.059745	-0.0598648	-0.0599706	-0.0600699	-0.0601555	-0.060221	-0.0602785	-0.0603485	-0.060438	-0.0605386	-0.0606345	-0.0607103
UVI_YE_Pi0.25_B1_T2	-0.0739994	-0.0741698	-0.0743533	-0.0745244	-0.0746577	-0.0747432	-0.0747863	-0.0748003	-0.0748008	-0.0748063	-0.0748347	-0.0748997	-0.0750077	-0.0751566	-0.0753345	-0.0755194	-0.0756838	-0.0758168	-0.0759361	-0.0760657	-0.0762006	-0.0763109	-0.0763846	-0.0764442	-0.076518	-0.0766085	-0.0766967	-0.0767687	-0.0768309	-0.0769008	-0.0769909	-0.0771053	-0.0772447	-0.0774047	-0.0775644	-0.0776949	-0.0777838	-0.0778457	-0.0779087	-0.0779932	-0.0780987	-0.0782064	-0.0782967	-0.078361	-0.0783974	-0.0784086	-0.0784062	-0.0784155	-0.078473
UVI_YE_Pi0.25_B1_T3	-0.0543508	-0.0545641	-0.0547617	-0.0549351	-0.0550867	-0.0552184	-0.0553243	-0.0553953	-0.0554309	-0.0554398	-0.0554413	-0.0554653	-0.0555443	-0.055692	-0.0558928	-0.0561203	-0.0563626	-0.0566211	-0.0568865	-0.0571292	-0.0573215	-0.0574656	-0.0575872	-0.0577055	-0.0578175	-0.0579094	-0.0579774	-0.058034	-0.0580986	-0.0581883	-0.0583162	-0.0584891	-0.0586999	-0.0589211	-0.0591181	-0.0592794	-0.0594231	-0.0595635	-0.0596933	-0.0597996	-0.0598841	-0.0599651	-0.0600633	-0.060182	-0.0603031	-0.0604106	-0.0605072	-0.0606006	-0.0606805
UVI_YE_Pi0.25_B2_T1	-0.0447829	-0.0449763	-0.0451433	-0.0452996	-0.0454551	-0.0456072	-0.0457349	-0.0458127	-0.0458408	-0.0458502	-0.0458762	-0.045936	-0.0460371	-0.0461876	-0.0463932	-0.0466493	-0.0469374	-0.0472276	-0.0474882	-0.0477009	-0.0478654	-0.0479931	-0.0480992	-0.0481972	-0.0482969	-0.0484038	-0.0485205	-0.048645	-0.0487744	-0.048911	-0.0490656	-0.0492512	-0.0494703	-0.049704	-0.0499183	-0.0500931	-0.0502403	-0.0503834	-0.0505341	-0.0506919	-0.0508478	-0.05099	-0.0511186	-0.0512489	-0.0513882	-0.0515248	-0.0516432	-0.0517319	-0.0517824
UVI_YE_Pi0.25_B2_T2	-0.0678434	-0.0679905	-0.0681201	-0.0682319	-0.0683372	-0.0684414	-0.0685306	-0.0685883	-0.0686172	-0.068638	-0.0686663	-0.0687066	-0.0687659	-0.0688601	-0.0690036	-0.0691935	-0.0694095	-0.0696272	-0.0698298	-0.0700067	-0.0701463	-0.07024	-0.0702907	-0.0703147	-0.070338	-0.0703878	-0.0704748	-0.0705834	-0.0706886	-0.0707788	-0.0708622	-0.0709612	-0.0710976	-0.0712692	-0.0714391	-0.0715748	-0.0716826	-0.0717811	-0.071863	-0.0719187	-0.0719709	-0.0720561	-0.0721778	-0.0723035	-0.0724051	-0.0724858	-0.0725637	-0.0726473	-0.0727314
UVI_YE_Pi0.25_B2_T3	-0.0266367	-0.0269564	-0.0272399	-0.0274922	-0.0277201	-0.0279314	-0.0281208	-0.0282681	-0.0283623	-0.0284228	-0.0284877	-0.0285879	-0.0287387	-0.0289467	-0.0292169	-0.0295515	-0.0299394	-0.0303553	-0.030772	-0.0311649	-0.0315057	-0.0317688	-0.0319539	-0.0320885	-0.032207	-0.0323298	-0.0324595	-0.0325956	-0.0327538	-0.0329581	-0.033208	-0.0334786	-0.0337584	-0.0340592	-0.034386	-0.0347224	-0.0350509	-0.035361	-0.0356387	-0.035876	-0.0360812	-0.0362645	-0.036425	-0.0365632	-0.0366899	-0.0368158	-0.0369463	-0.0370836	-0.0372319
UVI_YE_Pi0.25_B3_T1	-0.0369454	-0.0371841	-0.037411	-0.0376182	-0.0377975	-0.0379421	-0.0380479	-0.0381156	-0.0381546	-0.0381854	-0.0382376	-0.038334	-0.0384739	-0.0386384	-0.0388179	-0.0390273	-0.0392838	-0.0395833	-0.039903	-0.0402094	-0.0404657	-0.040649	-0.0407629	-0.040829	-0.0408704	-0.0409121	-0.0409786	-0.0410818	-0.0412181	-0.0413785	-0.0415532	-0.0417352	-0.0419251	-0.0421266	-0.0423366	-0.0425466	-0.042752	-0.042948	-0.043124	-0.0432749	-0.0434043	-0.0435163	-0.0436141	-0.0437045	-0.0437925	-0.0438782	-0.0439609	-0.0440428	-0.0441268
UVI_YE_Pi0.25_B3_T2	-0.0610937	-0.0612087	-0.0613267	-0.0614436	-0.0615562	-0.0616565	-0.0617282	-0.0617587	-0.0617556	-0.0617472	-0.0617594	-0.0617976	-0.0618543	-0.0619292	-0.0620352	-0.0621792	-0.0623449	-0.0625011	-0.0626291	-0.0627354	-0.0628357	-0.0629341	-0.0630204	-0.0630874	-0.0631429	-0.0632046	-0.0632783	-0.06335	-0.0634049	-0.0634513	-0.0635164	-0.0636169	-0.0637442	-0.0638718	-0.0639752	-0.0640517	-0.0641192	-0.0641932	-0.0642731	-0.0643516	-0.0644212	-0.0644761	-0.0645199	-0.0645684	-0.0646365	-0.0647237	-0.0648191	-0.0649071	-0.0649693
UVI_YE_Pi0.25_B3_T3	-0.0503426	-0.0505042	-0.0506606	-0.0507939	-0.0508988	-0.0509824	-0.0510459	-0.0510807	-0.0510858	-0.0510794	-0.0510876	-0.0511278	-0.0512059	-0.0513207	-0.0514662	-0.051637	-0.0518273	-0.0520244	-0.0522087	-0.0523647	-0.0524917	-0.0526009	-0.0526982	-0.052778	-0.0528337	-0.0528725	-0.0529117	-0.0529612	-0.0530216	-0.0530968	-0.0532002	-0.0533428	-0.0535192	-0.0537045	-0.0538687	-0.054007	-0.0541423	-0.0542868	-0.0544241	-0.0545301	-0.054596	-0.0546308	-0.0546576	-0.0547028	-0.0547708	-0.0548444	-0.0549119	-0.0549789	-0.0550533
UVI_AS_Pi8_B1_T1	-0.061545	-0.0616904	-0.0618408	-0.0619743	-0.0620732	-0.0621379	-0.0621856	-0.0622353	-0.0622976	-0.0623724	-0.0624493	-0.0625129	-0.0625586	-0.0626025	-0.0626751	-0.0627977	-0.0629648	-0.063145	-0.063306	-0.0634381	-0.0635545	-0.0636657	-0.0637666	-0.0638438	-0.0638936	-0.0639284	-0.0639692	-0.0640295	-0.0641083	-0.0641969	-0.0642909	-0.0643939	-0.0645111	-0.0646387	-0.0647621	-0.0648696	-0.0649661	-0.0650645	-0.0651691	-0.0652652	-0.0653296	-0.0653509	-0.0653467	-0.0653547	-0.0654025	-0.0654884	-0.0655888	-0.0656786	-0.06575
UVI_AS_Pi8_B1_T2	-0.0694752	-0.0696475	-0.0698051	-0.0699255	-0.0700019	-0.0700469	-0.0700825	-0.0701236	-0.0701666	-0.0701997	-0.0702214	-0.0702466	-0.0702921	-0.0703648	-0.070462	-0.0705809	-0.0707198	-0.0708742	-0.0710324	-0.0711804	-0.0713113	-0.0714306	-0.0715473	-0.0716576	-0.0717448	-0.0717969	-0.0718188	-0.0718274	-0.0718427	-0.0718826	-0.0719538	-0.0720496	-0.0721635	-0.0722983	-0.0724528	-0.0726118	-0.0727537	-0.0728633	-0.0729385	-0.0729942	-0.0730539	-0.0731258	-0.0731987	-0.0732619	-0.0733178	-0.0733737	-0.0734338	-0.073501	-0.0735745
UVI_AS_Pi8_B1_T3	-0.0593046	-0.0594285	-0.0595384	-0.0596304	-0.0597049	-0.0597747	-0.0598482	-0.0599124	-0.0599529	-0.0599808	-0.0600251	-0.0600974	-0.0601875	-0.0602889	-0.06041	-0.0605556	-0.0607166	-0.0608827	-0.0610522	-0.0612198	-0.0613671	-0.0614771	-0.0615512	-0.0616019	-0.0616378	-0.0616653	-0.0616949	-0.0617386	-0.0618022	-0.0618857	-0.0619874	-0.0621065	-0.062241	-0.0623784	-0.0624974	-0.062589	-0.0626666	-0.0627466	-0.062829	-0.0629064	-0.0629806	-0.0630631	-0.0631606	-0.0632656	-0.0633612	-0.0634336	-0.0634808	-0.0635103	-0.0635381
UVI_AS_Pi8_B2_T1	-0.0725354	-0.0727107	-0.0728739	-0.0729941	-0.0730697	-0.0731215	-0.0731682	-0.0732094	-0.073241	-0.0732708	-0.0733134	-0.073373	-0.0734433	-0.0735197	-0.0736053	-0.0737092	-0.0738433	-0.0740144	-0.0742109	-0.0743987	-0.0745431	-0.0746354	-0.0746937	-0.0747361	-0.0747725	-0.0748147	-0.0748783	-0.0749635	-0.0750488	-0.0751173	-0.0751802	-0.0752675	-0.075397	-0.0755549	-0.075702	-0.0758074	-0.0758735	-0.0759219	-0.075973	-0.0760434	-0.0761375	-0.0762347	-0.076302	-0.0763339	-0.0763571	-0.0763944	-0.0764448	-0.0764995	-0.0765601
UVI_AS_Pi8_B2_T2	-0.0498454	-0.0500379	-0.0502223	-0.05042	-0.0506348	-0.0508374	-0.0509789	-0.0510298	-0.0510126	-0.0509905	-0.0510175	-0.0511033	-0.0512232	-0.0513599	-0.0515224	-0.0517291	-0.0519802	-0.0522573	-0.0525385	-0.0528021	-0.0530209	-0.0531735	-0.0532633	-0.0533185	-0.0533703	-0.0534383	-0.0535305	-0.0536419	-0.0537598	-0.0538802	-0.0540209	-0.0542049	-0.0544288	-0.0546546	-0.0548428	-0.0549909	-0.0551238	-0.0552481	-0.0553478	-0.0554182	-0.0554807	-0.0555579	-0.0556551	-0.0557669	-0.0558897	-0.0560241	-0.0561634	-0.0562835	-0.0563452
UVI_AS_Pi8_B2_T3	-0.0533929	-0.0536399	-0.0538821	-0.0541105	-0.054311	-0.0544775	-0.0546121	-0.0547135	-0.0547765	-0.054804	-0.0548182	-0.0548578	-0.0549622	-0.0551501	-0.05541	-0.0557174	-0.0560515	-0.0563964	-0.0567286	-0.0570169	-0.0572396	-0.0573987	-0.0575148	-0.0576086	-0.0576931	-0.0577735	-0.0578504	-0.0579257	-0.0580153	-0.0581447	-0.0583218	-0.0585284	-0.0587433	-0.0589614	-0.0591835	-0.0594051	-0.0596174	-0.0598095	-0.0599684	-0.060094	-0.0602076	-0.0603361	-0.0604835	-0.0606264	-0.0607394	-0.0608207	-0.0608919	-0.0609813	-0.0611078
UVI_AS_Pi8_B3_T1	-0.0621559	-0.0622153	-0.0622942	-0.0623869	-0.0624696	-0.0625236	-0.0625508	-0.0625632	-0.0625733	-0.0625934	-0.062635	-0.0627041	-0.0627998	-0.0629167	-0.0630452	-0.0631727	-0.0632867	-0.0633822	-0.0634605	-0.0635254	-0.0635783	-0.0636195	-0.0636516	-0.0636794	-0.0637085	-0.0637461	-0.0637969	-0.06386	-0.0639299	-0.0640035	-0.0640776	-0.0641486	-0.064214	-0.0642749	-0.0643321	-0.0643906	-0.0644591	-0.0645424	-0.0646293	-0.0646999	-0.0647426	-0.0647653	-0.0647887	-0.064825	-0.0648683	-0.0649107	-0.0649583	-0.0650252	-0.065112
UVI_AS_Pi8_B3_T2	-0.0713531	-0.071393	-0.0714525	-0.0715336	-0.0716214	-0.071699	-0.0717568	-0.0717963	-0.0718257	-0.0718518	-0.0718744	-0.0718953	-0.0719263	-0.0719835	-0.0720714	-0.0721804	-0.072296	-0.0724047	-0.0724983	-0.0725781	-0.0726543	-0.0727327	-0.0728078	-0.0728717	-0.0729224	-0.0729611	-0.0729862	-0.0730035	-0.0730335	-0.0730933	-0.0731727	-0.0732492	-0.0733203	-0.0733981	-0.07348	-0.0735438	-0.0735806	-0.0736059	-0.0736375	-0.0736808	-0.0737297	-0.0737754	-0.073816	-0.0738591	-0.0739092	-0.0739581	-0.0739953	-0.0740242	-0.0740618
UVI_AS_Pi8_B3_T3	-0.0668093	-0.0669113	-0.0670341	-0.067164	-0.0672819	-0.0673682	-0.0674076	-0.0673971	-0.0673565	-0.067325	-0.0673354	-0.0673876	-0.0674536	-0.0675106	-0.0675683	-0.0676555	-0.0677839	-0.0679354	-0.0680795	-0.0681947	-0.0682712	-0.0683096	-0.0683226	-0.0683324	-0.0683576	-0.0684006	-0.0684474	-0.0684846	-0.0685185	-0.068571	-0.0686534	-0.0687551	-0.0688594	-0.0689565	-0.0690436	-0.0691214	-0.0691946	-0.0692679	-0.0693411	-0.0694077	-0.0694578	-0.0694855	-0.0694993	-0.0695202	-0.0695596	-0.0696111	-0.0696647	-0.0697169	-0.0697692
UVI_AS_Pi4_B1_T1	-0.0621559	-0.0622153	-0.0622942	-0.0623869	-0.0624696	-0.0625236	-0.0625508	-0.0625632	-0.0625733	-0.0625934	-0.062635	-0.0627041	-0.0627998	-0.0629167	-0.0630452	-0.0631727	-0.0632867	-0.0633822	-0.0634605	-0.0635254	-0.0635783	-0.0636195	-0.0636516	-0.0636794	-0.0637085	-0.0637461	-0.0637969	-0.06386	-0.0639299	-0.0640035	-0.0640776	-0.0641486	-0.064214	-0.0642749	-0.0643321	-0.0643906	-0.0644591	-0.0645424	-0.0646293	-0.0646999	-0.0647426	-0.0647653	-0.0647887	-0.064825	-0.0648683	-0.0649107	-0.0649583	-0.0650252	-0.065112
UVI_AS_Pi4_B1_T2	-0.0713531	-0.071393	-0.0714525	-0.0715336	-0.0716214	-0.071699	-0.0717568	-0.0717963	-0.0718257	-0.0718518	-0.0718744	-0.0718953	-0.0719263	-0.0719835	-0.0720714	-0.0721804	-0.072296	-0.0724047	-0.0724983	-0.0725781	-0.0726543	-0.0727327	-0.0728078	-0.0728717	-0.0729224	-0.0729611	-0.0729862	-0.0730035	-0.0730335	-0.0730933	-0.0731727	-0.0732492	-0.0733203	-0.0733981	-0.07348	-0.0735438	-0.0735806	-0.0736059	-0.0736375	-0.0736808	-0.0737297	-0.0737754	-0.073816	-0.0738591	-0.0739092	-0.0739581	-0.0739953	-0.0740242	-0.0740618
UVI_AS_Pi4_B1_T3	-0.0668093	-0.0669113	-0.0670341	-0.067164	-0.0672819	-0.0673682	-0.0674076	-0.0673971	-0.0673565	-0.067325	-0.0673354	-0.0673876	-0.0674536	-0.0675106	-0.0675683	-0.0676555	-0.0677839	-0.0679354	-0.0680795	-0.0681947	-0.0682712	-0.0683096	-0.0683226	-0.0683324	-0.0683576	-0.0684006	-0.0684474	-0.0684846	-0.0685185	-0.068571	-0.0686534	-0.0687551	-0.0688594	-0.0689565	-0.0690436	-0.0691214	-0.0691946	-0.0692679	-0.0693411	-0.0694077	-0.0694578	-0.0694855	-0.0694993	-0.0695202	-0.0695596	-0.0696111	-0.0696647	-0.0697169	-0.0697692
UVI_AS_Pi4_B2_T1	-0.0621559	-0.0622153	-0.0622942	-0.0623869	-0.0624696	-0.0625236	-0.0625508	-0.0625632	-0.0625733	-0.0625934	-0.062635	-0.0627041	-0.0627998	-0.0629167	-0.0630452	-0.0631727	-0.0632867	-0.0633822	-0.0634605	-0.0635254	-0.0635783	-0.0636195	-0.0636516	-0.0636794	-0.0637085	-0.0637461	-0.0637969	-0.06386	-0.0639299	-0.0640035	-0.0640776	-0.0641486	-0.064214	-0.0642749	-0.0643321	-0.0643906	-0.0644591	-0.0645424	-0.0646293	-0.0646999	-0.0647426	-0.0647653	-0.0647887	-0.064825	-0.0648683	-0.0649107	-0.0649583	-0.0650252	-0.065112
UVI_AS_Pi4_B2_T2	-0.0713531	-0.071393	-0.0714525	-0.0715336	-0.0716214	-0.071699	-0.0717568	-0.0717963	-0.0718257	-0.0718518	-0.0718744	-0.0718953	-0.0719263	-0.0719835	-0.0720714	-0.0721804	-0.072296	-0.0724047	-0.0724983	-0.0725781	-0.0726543	-0.0727327	-0.0728078	-0.0728717	-0.0729224	-0.0729611	-0.0729862	-0.0730035	-0.0730335	-0.0730933	-0.0731727	-0.0732492	-0.0733203	-0.0733981	-0.07348	-0.0735438	-0.0735806	-0.0736059	-0.0736375	-0.0736808	-0.0737297	-0.0737754	-0.073816	-0.0738591	-0.0739092	-0.0739581	-0.0739953	-0.0740242	-0.0740618
UVI_AS_Pi4_B2_T3	-0.0668093	-0.0669113	-0.0670341	-0.067164	-0.0672819	-0.0673682	-0.0674076	-0.0673971	-0.0673565	-0.067325	-0.0673354	-0.0673876	-0.0674536	-0.0675106	-0.0675683	-0.0676555	-0.0677839	-0.0679354	-0.0680795	-0.0681947	-0.0682712	-0.0683096	-0.0683226	-0.0683324	-0.0683576	-0.0684006	-0.0684474	-0.0684846	-0.0685185	-0.068571	-0.0686534	-0.0687551	-0.0688594	-0.0689565	-0.0690436	-0.0691214	-0.0691946	-0.0692679	-0.0693411	-0.0694077	-0.0694578	-0.0694855	-0.0694993	-0.0695202	-0.0695596	-0.0696111	-0.0696647	-0.0697169	-0.0697692
UVI_AS_Pi4_B3_T1	-0.0713774	-0.0714489	-0.0714897	-0.0715276	-0.0716006	-0.0717088	-0.0718059	-0.0718463	-0.0718292	-0.07179	-0.0717617	-0.0717587	-0.0717909	-0.0718685	-0.0719869	-0.072122	-0.0722492	-0.0723614	-0.0724624	-0.0725472	-0.0726046	-0.0726361	-0.0726576	-0.0726779	-0.0726921	-0.0726996	-0.072715	-0.0727508	-0.0728064	-0.0728754	-0.0729551	-0.0730478	-0.0731541	-0.073266	-0.0733624	-0.0734271	-0.0734689	-0.0735094	-0.0735574	-0.0736115	-0.073672	-0.073737	-0.0737927	-0.073824	-0.0738334	-0.073839	-0.0738594	-0.0739007	-0.0739557
UVI_AS_Pi4_B3_T2	-0.074657	-0.074708	-0.0747401	-0.0747869	-0.0748626	-0.0749451	-0.0749952	-0.0749923	-0.0749537	-0.0749197	-0.0749191	-0.0749559	-0.0750217	-0.0751088	-0.0752095	-0.0753141	-0.0754147	-0.07551	-0.0756012	-0.0756807	-0.0757327	-0.0757506	-0.0757538	-0.0757751	-0.075831	-0.0759054	-0.0759671	-0.0760043	-0.0760349	-0.0760821	-0.0761534	-0.0762453	-0.076355	-0.076471	-0.076566	-0.0766225	-0.0766558	-0.0766903	-0.0767317	-0.0767756	-0.0768246	-0.0768827	-0.0769424	-0.0769923	-0.0770304	-0.0770629	-0.0770973	-0.07714	-0.0771966
UVI_AS_Pi4_B3_T3	-0.0671982	-0.0673198	-0.0674388	-0.0675493	-0.0676467	-0.0677308	-0.0678005	-0.0678468	-0.0678627	-0.0678566	-0.06785	-0.0678579	-0.0678864	-0.0679408	-0.0680314	-0.0681611	-0.0683126	-0.0684563	-0.0685773	-0.0686843	-0.068791	-0.0688954	-0.0689849	-0.0690507	-0.0690921	-0.0691148	-0.069131	-0.0691524	-0.0691836	-0.069228	-0.0692936	-0.0693872	-0.0694995	-0.0696022	-0.0696696	-0.0697084	-0.069753	-0.069826	-0.0699183	-0.0700074	-0.0700808	-0.0701408	-0.0701932	-0.0702389	-0.0702767	-0.0703089	-0.070342	-0.07038	-0.0704169
UVI_AS_Pi2_B1_T1	-0.0434412	-0.0434644	-0.0435011	-0.0435411	-0.0435721	-0.0435942	-0.0436168	-0.0436456	-0.0436794	-0.043716	-0.0437575	-0.0438082	-0.0438672	-0.0439244	-0.0439732	-0.0440198	-0.044074	-0.0441321	-0.0441845	-0.0442315	-0.0442824	-0.0443381	-0.0443888	-0.04443	-0.0444714	-0.0445278	-0.0445992	-0.0446659	-0.0447099	-0.0447358	-0.0447695	-0.0448322	-0.0449209	-0.0450111	-0.045077	-0.0451158	-0.0451474	-0.0451898	-0.0452459	-0.0453107	-0.0453784	-0.045444	-0.0455072	-0.0455744	-0.0456526	-0.0457462	-0.0458561	-0.0459674	-0.0460461
UVI_AS_Pi2_B1_T2	-0.0431399	-0.0431948	-0.0432402	-0.0432837	-0.04333	-0.0433739	-0.0434056	-0.0434238	-0.0434408	-0.0434704	-0.0435144	-0.0435631	-0.0436056	-0.0436356	-0.04365	-0.0436504	-0.0436495	-0.0436698	-0.0437269	-0.0438138	-0.0439056	-0.0439843	-0.0440536	-0.044128	-0.0442101	-0.0442811	-0.0443139	-0.0443007	-0.044269	-0.0442638	-0.0443105	-0.0444042	-0.0445269	-0.0446528	-0.0447484	-0.0447955	-0.0448135	-0.0448367	-0.0448813	-0.0449418	-0.0450077	-0.0450749	-0.0451455	-0.0452149	-0.0452677	-0.0453019	-0.0453422	-0.0454188	-0.0455287
UVI_AS_Pi2_B1_T3	-0.0455821	-0.0456084	-0.0456531	-0.0457198	-0.0458008	-0.0458711	-0.0459017	-0.0458885	-0.0458625	-0.0458582	-0.045878	-0.0458976	-0.0459042	-0.04591	-0.0459327	-0.0459763	-0.0460368	-0.0461128	-0.0462064	-0.0463143	-0.0464213	-0.0465063	-0.0465586	-0.0465871	-0.0466129	-0.0466496	-0.0466891	-0.0467129	-0.0467197	-0.046732	-0.0467721	-0.0468436	-0.0469374	-0.0470374	-0.0471169	-0.0471582	-0.0471761	-0.0472066	-0.0472721	-0.0473643	-0.047455	-0.0475208	-0.0475639	-0.0476051	-0.0476554	-0.0477088	-0.0477577	-0.0478012	-0.0478416
UVI_AS_Pi2_B2_T1	-0.0629146	-0.0630403	-0.0631569	-0.06328	-0.0634075	-0.0635228	-0.0636115	-0.0636727	-0.0637137	-0.063742	-0.0637669	-0.0638087	-0.063891	-0.0640248	-0.0642018	-0.0644026	-0.0646101	-0.0648203	-0.0650379	-0.0652562	-0.0654449	-0.0655735	-0.0656428	-0.065681	-0.0657185	-0.0657739	-0.0658526	-0.0659507	-0.0660634	-0.0661886	-0.0663233	-0.0664701	-0.0666414	-0.0668404	-0.0670384	-0.0671965	-0.0673117	-0.0674117	-0.0675148	-0.0676203	-0.0677252	-0.0678301	-0.0679305	-0.0680184	-0.0680903	-0.0681516	-0.0682123	-0.0682794	-0.0683572
UVI_AS_Pi2_B2_T2	-0.0661642	-0.0663219	-0.0664726	-0.0666105	-0.0667399	-0.0668638	-0.0669676	-0.0670267	-0.0670348	-0.067015	-0.0670015	-0.0670155	-0.067062	-0.0671402	-0.0672498	-0.0673923	-0.0675643	-0.0677504	-0.0679265	-0.0680723	-0.0681808	-0.0682586	-0.0683203	-0.0683815	-0.068454	-0.0685386	-0.0686257	-0.0687071	-0.0687872	-0.0688739	-0.0689639	-0.0690535	-0.069158	-0.0692976	-0.0694642	-0.0696231	-0.0697539	-0.0698654	-0.0699689	-0.070061	-0.0701338	-0.070189	-0.070238	-0.0702906	-0.0703459	-0.0704012	-0.0704638	-0.0705453	-0.0706466
UVI_AS_Pi2_B2_T3	-0.0603659	-0.0605424	-0.0607072	-0.0608621	-0.0610003	-0.0611186	-0.0612189	-0.0613004	-0.061358	-0.0613928	-0.061419	-0.061457	-0.0615263	-0.0616422	-0.0618189	-0.0620596	-0.0623432	-0.0626285	-0.0628851	-0.0631103	-0.063308	-0.0634681	-0.0635762	-0.0636373	-0.0636784	-0.0637295	-0.0638041	-0.0638974	-0.0640024	-0.0641224	-0.0642638	-0.0644312	-0.0646283	-0.0648488	-0.0650627	-0.0652374	-0.0653726	-0.0654895	-0.0655965	-0.0656904	-0.0657758	-0.0658647	-0.0659604	-0.066053	-0.0661308	-0.0661858	-0.0662226	-0.0662642	-0.0663503
UVI_AS_Pi2_B3_T1	-0.0738879	-0.0740306	-0.0741566	-0.0742628	-0.0743573	-0.0744398	-0.0744988	-0.0745266	-0.0745353	-0.0745478	-0.0745772	-0.0746178	-0.0746603	-0.0747117	-0.07479	-0.0749027	-0.0750374	-0.0751762	-0.0753115	-0.0754434	-0.0755659	-0.0756667	-0.075737	-0.0757812	-0.0758146	-0.0758557	-0.075911	-0.075972	-0.0760284	-0.0760857	-0.0761609	-0.0762649	-0.0763922	-0.0765217	-0.0766308	-0.0767169	-0.0768013	-0.0768981	-0.076998	-0.0770873	-0.0771661	-0.0772419	-0.0773103	-0.0773587	-0.0773817	-0.0773911	-0.0774076	-0.0774499	-0.0775294
UVI_AS_Pi2_B3_T2	-0.0681361	-0.0682639	-0.0683899	-0.0685011	-0.0685911	-0.0686605	-0.0687096	-0.0687372	-0.0687471	-0.0687524	-0.0687657	-0.0687911	-0.0688269	-0.0688804	-0.0689714	-0.0691147	-0.0692969	-0.069484	-0.069652	-0.0697958	-0.0699125	-0.0699961	-0.0700542	-0.0701112	-0.0701857	-0.070274	-0.0703546	-0.0704136	-0.0704649	-0.0705421	-0.0706617	-0.0708029	-0.0709319	-0.0710314	-0.0711078	-0.0711801	-0.0712634	-0.0713567	-0.0714479	-0.0715337	-0.0716259	-0.0717296	-0.0718267	-0.071895	-0.071936	-0.0719677	-0.0720006	-0.0720343	-0.0720776
UVI_AS_Pi2_B3_T3	-0.0643467	-0.0644182	-0.0644811	-0.0645523	-0.0646366	-0.064729	-0.0648137	-0.0648707	-0.0648934	-0.0648974	-0.0649059	-0.064932	-0.0649769	-0.0650382	-0.0651143	-0.065208	-0.0653245	-0.065465	-0.0656164	-0.0657523	-0.0658512	-0.0659146	-0.0659626	-0.0660091	-0.066054	-0.0660981	-0.0661511	-0.0662199	-0.0663029	-0.0663958	-0.0664939	-0.0665895	-0.0666745	-0.0667475	-0.0668171	-0.0668956	-0.0669892	-0.0670916	-0.0671896	-0.0672757	-0.0673537	-0.0674324	-0.0675196	-0.0676145	-0.0677045	-0.0677774	-0.0678328	-0.0678782	-0.0679214
UVI_AS_Pi1_B1_T1	-0.0530478	-0.0531036	-0.0531573	-0.0532102	-0.0532665	-0.0533242	-0.0533763	-0.0534191	-0.0534584	-0.0534991	-0.0535394	-0.0535791	-0.0536268	-0.0536885	-0.05376	-0.053834	-0.0539107	-0.0539974	-0.0541008	-0.0542143	-0.0543169	-0.0543924	-0.0544534	-0.0545292	-0.0546347	-0.0547569	-0.0548715	-0.0549641	-0.0550359	-0.0550961	-0.0551525	-0.0552141	-0.0552943	-0.0554003	-0.0555191	-0.0556242	-0.0557033	-0.0557669	-0.0558331	-0.0559123	-0.056	-0.0560818	-0.0561559	-0.0562347	-0.056323	-0.0564112	-0.0564923	-0.0565709	-0.0566591
UVI_AS_Pi1_B1_T2	-0.0484	-0.0484808	-0.0485772	-0.0486794	-0.0487683	-0.0488267	-0.0488459	-0.0488346	-0.0488243	-0.0488448	-0.0488979	-0.0489652	-0.0490349	-0.0491068	-0.0491825	-0.0492597	-0.0493363	-0.0494133	-0.0494977	-0.0495963	-0.0497042	-0.0498054	-0.0498916	-0.0499668	-0.0500339	-0.0500861	-0.0501198	-0.0501426	-0.0501724	-0.0502278	-0.0503174	-0.0504366	-0.0505722	-0.0507098	-0.0508369	-0.0509517	-0.0510619	-0.05117	-0.0512686	-0.0513518	-0.0514206	-0.0514783	-0.0515299	-0.0515812	-0.0516353	-0.0516953	-0.0517657	-0.051845	-0.0519257
UVI_AS_Pi1_B1_T3	-0.0457693	-0.0458373	-0.0459316	-0.0460443	-0.0461577	-0.0462513	-0.0463064	-0.0463188	-0.0463102	-0.0463125	-0.0463395	-0.0463819	-0.0464296	-0.0464857	-0.0465589	-0.0466513	-0.0467529	-0.046848	-0.0469281	-0.0469977	-0.0470688	-0.0471504	-0.0472421	-0.0473324	-0.047404	-0.0474506	-0.0474809	-0.0475101	-0.0475552	-0.047633	-0.047745	-0.0478678	-0.04797	-0.0480358	-0.0480764	-0.0481246	-0.048205	-0.0483093	-0.0484104	-0.0485007	-0.0485978	-0.0487136	-0.0488291	-0.0489114	-0.048946	-0.0489515	-0.0489704	-0.0490414	-0.0491686
UVI_AS_Pi1_B2_T1	-0.0480292	-0.0482506	-0.0484762	-0.048692	-0.0488941	-0.0490813	-0.049233	-0.0493221	-0.0493533	-0.0493716	-0.0494229	-0.0495188	-0.0496447	-0.049791	-0.0499706	-0.0502065	-0.0505028	-0.0508344	-0.0511641	-0.0514624	-0.0517112	-0.0519025	-0.0520442	-0.0521553	-0.052254	-0.0523504	-0.0524501	-0.0525622	-0.0527011	-0.0528758	-0.0530763	-0.0532853	-0.0534997	-0.0537254	-0.0539517	-0.0541575	-0.0543392	-0.0545078	-0.0546649	-0.0548031	-0.0549206	-0.0550229	-0.0551188	-0.055223	-0.0553483	-0.0554945	-0.0556489	-0.0557954	-0.0559252
UVI_AS_Pi1_B2_T2	-0.0178237	-0.018181	-0.0185177	-0.0188265	-0.0191062	-0.0193516	-0.0195454	-0.0196677	-0.0197182	-0.0197241	-0.0197326	-0.0197953	-0.0199465	-0.0201908	-0.0205151	-0.0209045	-0.0213369	-0.0217809	-0.0222139	-0.0226251	-0.0229948	-0.0232922	-0.0235047	-0.0236534	-0.0237776	-0.0239144	-0.0240815	-0.024273	-0.0244748	-0.0246839	-0.0249056	-0.0251467	-0.0254174	-0.0257225	-0.0260392	-0.0263312	-0.0265926	-0.0268455	-0.0270984	-0.027333	-0.0275365	-0.027722	-0.0279135	-0.0281114	-0.0282847	-0.0284059	-0.0284829	-0.0285572	-0.0286808
UVI_AS_Pi1_B2_T3	-0.0250532	-0.0253249	-0.0255995	-0.0258887	-0.026183	-0.0264504	-0.0266484	-0.026755	-0.0267925	-0.0268136	-0.0268656	-0.0269738	-0.0271473	-0.0273816	-0.0276651	-0.027994	-0.0283731	-0.0287921	-0.0292116	-0.0295822	-0.0298726	-0.0300811	-0.0302297	-0.0303554	-0.030496	-0.0306667	-0.0308487	-0.0310158	-0.0311734	-0.0313569	-0.0315897	-0.0318631	-0.0321551	-0.0324441	-0.0327114	-0.032957	-0.0332019	-0.0334569	-0.0337053	-0.0339304	-0.0341389	-0.0343415	-0.0345294	-0.0346848	-0.0348009	-0.0348856	-0.0349594	-0.0350507	-0.0351888
UVI_AS_Pi1_B3_T1	-0.0534653	-0.0536255	-0.0537732	-0.0539128	-0.0540564	-0.0541989	-0.0543123	-0.054372	-0.0543838	-0.0543805	-0.0543932	-0.054437	-0.0545156	-0.0546281	-0.0547696	-0.0549377	-0.0551321	-0.055346	-0.0555586	-0.0557508	-0.0559217	-0.0560833	-0.0562324	-0.0563455	-0.0564108	-0.0564526	-0.0565045	-0.0565711	-0.0566417	-0.0567326	-0.0568763	-0.0570732	-0.0572832	-0.0574607	-0.0575872	-0.0576782	-0.0577621	-0.0578521	-0.0579471	-0.0580476	-0.0581583	-0.058275	-0.0583851	-0.0584853	-0.058585	-0.058691	-0.0587974	-0.0588885	-0.0589521
UVI_AS_Pi1_B3_T2	-0.0487823	-0.0489569	-0.0491372	-0.0493146	-0.0494824	-0.0496306	-0.0497478	-0.0498288	-0.0498783	-0.0499106	-0.0499437	-0.0499937	-0.0500726	-0.050189	-0.0503488	-0.0505535	-0.0507918	-0.0510379	-0.0512668	-0.0514661	-0.0516353	-0.0517744	-0.0518815	-0.0519547	-0.0519996	-0.0520353	-0.0520879	-0.0521704	-0.0522794	-0.0524077	-0.0525533	-0.0527193	-0.0529115	-0.0531265	-0.0533408	-0.0535251	-0.0536713	-0.0537889	-0.0538847	-0.0539651	-0.054049	-0.0541595	-0.0543	-0.0544436	-0.0545579	-0.0546362	-0.0547015	-0.0547847	-0.0548988
UVI_AS_Pi1_B3_T3	-0.0495333	-0.049716	-0.0499234	-0.0501339	-0.0503165	-0.0504445	-0.0505102	-0.0505289	-0.0505291	-0.0505356	-0.0505593	-0.050608	-0.0506976	-0.0508438	-0.0510442	-0.0512755	-0.0515077	-0.0517227	-0.051924	-0.0521248	-0.0523195	-0.0524801	-0.0525881	-0.0526556	-0.0527092	-0.0527635	-0.0528186	-0.052882	-0.0529771	-0.0531217	-0.0533062	-0.0535078	-0.0537184	-0.0539355	-0.0541365	-0.0542905	-0.054396	-0.0544808	-0.054571	-0.0546788	-0.0548064	-0.054947	-0.0550869	-0.0552124	-0.0553173	-0.0554054	-0.0554909	-0.0555884	-0.0557006
UVI_AS_Pi0.5_B1_T1	0.000119661	5.51e-05	-1.41e-05	-8.73e-05	-0.000168019	-0.000259041	-0.000352993	-0.000434822	-0.000496675	-0.000541301	-0.000579614	-0.000630177	-0.000710661	-0.000816762	-0.000927797	-0.00103286	-0.00113207	-0.00121948	-0.00128938	-0.00135679	-0.00144648	-0.00156236	-0.00168831	-0.0018115	-0.00193011	-0.0020439	-0.00215102	-0.00225224	-0.00234982	-0.00243725	-0.00250762	-0.00257515	-0.00267277	-0.00281353	-0.00296442	-0.00308441	-0.0031814	-0.00329245	-0.00342623	-0.00355811	-0.00367143	-0.00377696	-0.00389453	-0.00402617	-0.00415926	-0.00428738	-0.0044166	-0.00454941	-0.00467322
UVI_AS_Pi0.5_B1_T2	0.00299874	0.00292201	0.0028438	0.00277466	0.00272154	0.00267268	0.00261186	0.00254239	0.00248305	0.00244288	0.00240868	0.00235839	0.00228399	0.00219854	0.00211836	0.00204171	0.00195217	0.00184004	0.00171392	0.00159434	0.00149544	0.00141126	0.00132144	0.00121466	0.00109945	0.000992592	0.000905036	0.000841539	0.000799654	0.000761767	0.000699303	0.000594671	0.000458398	0.000322659	0.000213767	0.000123261	2.39e-05	-8.67e-05	-0.00019022	-0.000286411	-0.000392151	-0.000504535	-0.000601329	-0.000680837	-0.00076865	-0.000884916	-0.00103152	-0.00119852	-0.00136117
UVI_AS_Pi0.5_B1_T3	0.00411503	0.0040344	0.00394873	0.00386604	0.00378555	0.00370242	0.00362413	0.00356417	0.00351769	0.00345966	0.00337659	0.00328271	0.00320347	0.00314856	0.00310319	0.00303901	0.00294035	0.00282202	0.00271354	0.00262559	0.00253705	0.00241846	0.00226384	0.00209992	0.00196304	0.00186629	0.00178909	0.00170633	0.00161801	0.00154215	0.00148256	0.00141526	0.00131056	0.00116443	0.00100315	0.000852199	0.000709337	0.000564577	0.000424608	0.000302505	0.000200015	0.000112178	3.2e-05	-5.14e-05	-0.000149595	-0.000273063	-0.000430736	-0.000622732	-0.000829577
UVI_AS_Pi0.5_B2_T1	-0.00268625	-0.00272803	-0.00277911	-0.00284305	-0.00291531	-0.00299337	-0.00306966	-0.00312775	-0.0031627	-0.00319852	-0.00326764	-0.00337209	-0.00347574	-0.00354528	-0.00358908	-0.00364489	-0.00373436	-0.00384886	-0.00397302	-0.00410172	-0.00423161	-0.00435827	-0.0044803	-0.00459081	-0.00467292	-0.00472024	-0.00475097	-0.00479024	-0.00484528	-0.00491455	-0.00500786	-0.00514115	-0.00531211	-0.00548744	-0.0056231	-0.0057092	-0.00577623	-0.00585352	-0.00594734	-0.00606085	-0.00619817	-0.00634105	-0.00645237	-0.00652041	-0.00657747	-0.00666849	-0.00681743	-0.00701666	-0.0072266
UVI_AS_Pi0.5_B2_T2	-0.00567123	-0.00576315	-0.00587339	-0.0059835	-0.00607229	-0.00614289	-0.00621394	-0.0062934	-0.00637365	-0.00644635	-0.0065151	-0.00659267	-0.00668638	-0.00678553	-0.00687283	-0.00694549	-0.00701697	-0.00710137	-0.00720475	-0.00732628	-0.00745683	-0.00758002	-0.00768497	-0.00777397	-0.00786168	-0.00796661	-0.00809596	-0.00823243	-0.00834402	-0.0084139	-0.00845919	-0.00851585	-0.008609	-0.00873642	-0.0088767	-0.00901379	-0.00914789	-0.00927998	-0.00940027	-0.0094993	-0.0095771	-0.0096405	-0.00970521	-0.00979364	-0.00991814	-0.0100737	-0.0102493	-0.0104282	-0.0105816
UVI_AS_Pi0.5_B2_T3	-0.0455717	-0.0456622	-0.0457366	-0.045779	-0.045805	-0.0458417	-0.0458905	-0.0459316	-0.0459571	-0.0459807	-0.0460172	-0.0460699	-0.0461355	-0.0462106	-0.0462935	-0.0463793	-0.0464574	-0.0465224	-0.0465891	-0.0466783	-0.046787	-0.0468887	-0.0469659	-0.0470247	-0.047079	-0.0471341	-0.0471854	-0.0472312	-0.0472814	-0.0473504	-0.0474388	-0.0475352	-0.0476339	-0.047736	-0.047836	-0.0479262	-0.0480091	-0.048088	-0.0481565	-0.0482115	-0.048264	-0.0483286	-0.0484113	-0.0485076	-0.0486052	-0.048697	-0.048791	-0.0488988	-0.0490128
UVI_AS_Pi0.5_B3_T1	0.151416	0.15131	0.151231	0.151154	0.151048	0.150906	0.150764	0.150666	0.150622	0.150592	0.150534	0.150437	0.150321	0.150208	0.150103	0.149995	0.149874	0.149735	0.14959	0.149457	0.149348	0.149248	0.149131	0.148985	0.148836	0.148714	0.148624	0.148542	0.148446	0.148335	0.148208	0.148065	0.14791	0.147764	0.147646	0.147539	0.147406	0.14724	0.147078	0.146957	0.146879	0.146828	0.146783	0.146721	0.146616	0.146461	0.146264	0.146037	0.145816
UVI_AS_Pi0.5_B3_T2	0.143595	0.143522	0.143398	0.143241	0.143086	0.142948	0.142835	0.142757	0.142714	0.142683	0.142636	0.142571	0.142502	0.142442	0.142385	0.142305	0.142173	0.141991	0.141793	0.141626	0.141501	0.141394	0.141278	0.141154	0.141044	0.140959	0.140887	0.14081	0.140722	0.140623	0.140499	0.140337	0.140145	0.13996	0.13982	0.139721	0.139614	0.139467	0.139292	0.139129	0.139001	0.138906	0.138828	0.138745	0.138639	0.13849	0.138286	0.138041	0.137816
UVI_AS_Pi0.5_B3_T3	0.141542	0.141488	0.14144	0.141398	0.141347	0.141265	0.141148	0.141017	0.140898	0.140797	0.140705	0.140616	0.140523	0.140424	0.140319	0.140213	0.140112	0.140015	0.13992	0.139819	0.1397	0.139557	0.139403	0.13927	0.139178	0.139113	0.139043	0.138953	0.13885	0.13873	0.138573	0.138369	0.138146	0.137958	0.137834	0.137752	0.137662	0.137545	0.137417	0.137301	0.137204	0.137118	0.137037	0.136948	0.136838	0.136691	0.136496	0.13626	0.136023
UVI_AS_Pi0.25_B1_T1	0.0995257	0.0994369	0.0993583	0.0992793	0.0991974	0.0991083	0.0990088	0.0989018	0.0987891	0.0986724	0.0985648	0.0984826	0.0984191	0.0983402	0.0982149	0.0980428	0.0978541	0.0976859	0.0975534	0.0974438	0.0973381	0.0972332	0.0971314	0.0970241	0.0968971	0.0967491	0.0965951	0.0964529	0.0963273	0.0962043	0.0960606	0.0958907	0.0957198	0.0955862	0.0954995	0.09542	0.0952969	0.095122	0.0949275	0.094747	0.0945959	0.0944802	0.0943928	0.0942982	0.0941552	0.0939531	0.0937136	0.0934716	0.0932644
UVI_AS_Pi0.25_B1_T2	0.111041	0.110957	0.110867	0.110764	0.110637	0.110487	0.110341	0.110236	0.110178	0.110128	0.110044	0.109922	0.109792	0.109679	0.109576	0.109458	0.109317	0.109166	0.109021	0.108885	0.108756	0.108629	0.108495	0.108346	0.108197	0.108067	0.107965	0.107875	0.107776	0.107649	0.107485	0.107283	0.107068	0.10688	0.106751	0.10666	0.106545	0.106376	0.106181	0.106005	0.105867	0.105765	0.105675	0.105562	0.105394	0.105166	0.1049	0.104633	0.104417
UVI_AS_Pi0.25_B1_T3	0.110911	0.110845	0.110742	0.110618	0.110488	0.110359	0.110232	0.110115	0.11001	0.109914	0.109819	0.10972	0.109615	0.109506	0.109396	0.109278	0.109148	0.109008	0.108865	0.108729	0.108615	0.108523	0.108426	0.108289	0.108106	0.107911	0.107746	0.107631	0.107556	0.107491	0.107395	0.107236	0.107015	0.10677	0.106558	0.106406	0.106304	0.106227	0.106156	0.106062	0.10592	0.105744	0.105572	0.105413	0.105242	0.105036	0.104804	0.104571	0.104365
UVI_AS_Pi0.25_B2_T1	0.142891	0.14277	0.142673	0.142595	0.142506	0.142372	0.142189	0.142007	0.141879	0.14181	0.141753	0.141651	0.14148	0.141267	0.141067	0.14092	0.140821	0.140725	0.140598	0.14043	0.140233	0.140007	0.139755	0.139506	0.139305	0.139168	0.139062	0.138946	0.138816	0.138688	0.138555	0.138396	0.138209	0.138009	0.137819	0.137637	0.137454	0.137266	0.137079	0.136891	0.136705	0.136543	0.136416	0.136289	0.136106	0.135844	0.135528	0.13521	0.134954
UVI_AS_Pi0.25_B2_T2	0.124444	0.12434	0.124243	0.124143	0.124031	0.123896	0.123729	0.123543	0.123369	0.123234	0.123139	0.123052	0.12294	0.122793	0.122626	0.122458	0.122306	0.122179	0.122076	0.121972	0.121842	0.121684	0.121517	0.121358	0.121206	0.121048	0.12087	0.120683	0.120518	0.120392	0.120286	0.120158	0.119981	0.119769	0.119564	0.119388	0.119226	0.119059	0.118888	0.118718	0.118543	0.118368	0.118215	0.118078	0.117925	0.117721	0.117462	0.117176	0.116915
UVI_AS_Pi0.25_B2_T3	0.130564	0.130471	0.130364	0.130243	0.130119	0.129999	0.129881	0.129753	0.12961	0.12946	0.129318	0.129191	0.129073	0.128959	0.128847	0.128721	0.128561	0.128366	0.128158	0.127958	0.127775	0.127606	0.127449	0.127305	0.127177	0.127059	0.126943	0.12682	0.12669	0.126549	0.126385	0.126198	0.126002	0.125823	0.125682	0.125565	0.125427	0.125232	0.12499	0.124753	0.124563	0.124424	0.124296	0.124134	0.123925	0.123686	0.123445	0.123216	0.12302
UVI_AS_Pi0.25_B3_T1	0.27323	0.273091	0.272922	0.272718	0.272483	0.272231	0.271994	0.271815	0.271696	0.271596	0.271481	0.271355	0.271222	0.271066	0.27087	0.270639	0.270398	0.270172	0.269959	0.269736	0.269485	0.269215	0.268953	0.268717	0.268508	0.268311	0.268111	0.267912	0.267729	0.267553	0.267348	0.267092	0.266807	0.266548	0.266346	0.266176	0.265988	0.265764	0.265523	0.265279	0.265036	0.264809	0.264614	0.26442	0.264164	0.263801	0.263339	0.262847	0.262439
UVI_AS_Pi0.25_B3_T2	0.265725	0.265624	0.265511	0.26534	0.265106	0.264837	0.264572	0.264347	0.264174	0.264034	0.263903	0.263768	0.263619	0.26344	0.263226	0.262998	0.262787	0.262609	0.262455	0.262299	0.262127	0.261938	0.261729	0.261496	0.261243	0.260981	0.260724	0.260484	0.260274	0.260095	0.259914	0.259692	0.259424	0.259148	0.258903	0.258684	0.258458	0.258219	0.257993	0.257783	0.25757	0.25736	0.257175	0.256996	0.256761	0.256427	0.256009	0.255566	0.2552
UVI_AS_Pi0.25_B3_T3	0.264953	0.264775	0.26458	0.264388	0.264216	0.264063	0.26391	0.263746	0.263573	0.263393	0.263209	0.263034	0.262871	0.262701	0.262498	0.262261	0.262019	0.261802	0.261611	0.261426	0.26123	0.261019	0.260797	0.260578	0.260376	0.260185	0.259987	0.259775	0.259566	0.259364	0.259143	0.258876	0.258582	0.258314	0.258107	0.257943	0.257772	0.257572	0.257349	0.257107	0.256847	0.256592	0.256372	0.256172	0.255941	0.255639	0.255276	0.254905	0.254616
MHY_YE_Pi4_B1_T1	-0.0421015	-0.0421344	-0.0421769	-0.0422293	-0.0422866	-0.042333	-0.0423506	-0.0423364	-0.0423098	-0.0422985	-0.0423139	-0.042345	-0.0423727	-0.0423866	-0.0423882	-0.0423909	-0.0424139	-0.0424668	-0.0425324	-0.0425772	-0.0425839	-0.0425751	-0.0425905	-0.0426458	-0.0427166	-0.0427669	-0.0427847	-0.042786	-0.0427898	-0.0428014	-0.0428208	-0.042852	-0.0428971	-0.0429485	-0.0429953	-0.0430387	-0.0430873	-0.0431331	-0.0431529	-0.0431431	-0.0431332	-0.0431526	-0.0431951	-0.043237	-0.0432716	-0.0433114	-0.0433648	-0.0434271	-0.0434876
MHY_YE_Pi4_B1_T2	-0.0393299	-0.039325	-0.039331	-0.0393683	-0.0394343	-0.039501	-0.0395393	-0.0395411	-0.0395191	-0.0394925	-0.039478	-0.0394853	-0.0395147	-0.0395564	-0.0395987	-0.0396385	-0.0396792	-0.0397211	-0.0397574	-0.0397841	-0.0398092	-0.0398467	-0.039899	-0.0399484	-0.0399715	-0.0399625	-0.0399383	-0.039922	-0.0399228	-0.0399368	-0.0399611	-0.0400034	-0.0400722	-0.0401567	-0.0402299	-0.0402741	-0.0402968	-0.0403123	-0.0403245	-0.040333	-0.0403423	-0.040356	-0.0403698	-0.0403804	-0.0403964	-0.0404348	-0.0405025	-0.0405832	-0.0406452
MHY_YE_Pi4_B1_T3	-0.0402018	-0.0402032	-0.0402075	-0.040221	-0.0402493	-0.0402902	-0.0403323	-0.0403647	-0.0403823	-0.0403857	-0.0403813	-0.0403815	-0.0403987	-0.0404366	-0.0404875	-0.040538	-0.0405742	-0.0405897	-0.0405942	-0.0406049	-0.040624	-0.0406364	-0.0406343	-0.0406373	-0.0406729	-0.0407449	-0.040828	-0.0408933	-0.0409311	-0.0409461	-0.040947	-0.0409482	-0.0409697	-0.0410155	-0.041056	-0.0410534	-0.0410077	-0.0409595	-0.0409503	-0.0409922	-0.041068	-0.0411476	-0.0412059	-0.0412373	-0.0412504	-0.0412558	-0.0412602	-0.0412728	-0.0413021
MHY_YE_Pi4_B2_T1	-0.0194643	-0.0195384	-0.0195941	-0.0196305	-0.0196536	-0.0196699	-0.0196902	-0.0197269	-0.019782	-0.0198356	-0.0198582	-0.0198437	-0.0198219	-0.0198324	-0.01989	-0.0199829	-0.0200928	-0.0202055	-0.0203071	-0.0203854	-0.0204397	-0.0204833	-0.0205313	-0.0205865	-0.0206399	-0.0206827	-0.0207189	-0.0207635	-0.0208308	-0.0209203	-0.0210129	-0.021091	-0.021155	-0.0212139	-0.021267	-0.0213094	-0.0213513	-0.0214085	-0.0214813	-0.0215551	-0.0216185	-0.0216717	-0.0217194	-0.0217614	-0.0217926	-0.0218157	-0.0218432	-0.021889	-0.0219604
MHY_YE_Pi4_B2_T2	-0.0192666	-0.0193003	-0.019352	-0.0194139	-0.019473	-0.019526	-0.0195767	-0.0196266	-0.0196733	-0.0197123	-0.0197366	-0.0197448	-0.0197476	-0.0197653	-0.0198101	-0.0198775	-0.0199553	-0.020037	-0.0201267	-0.0202276	-0.0203313	-0.0204206	-0.0204846	-0.0205262	-0.0205592	-0.0205949	-0.0206381	-0.0206929	-0.0207687	-0.0208678	-0.020975	-0.021073	-0.0211629	-0.0212532	-0.0213387	-0.0214073	-0.0214645	-0.0215258	-0.0215953	-0.0216637	-0.0217262	-0.0217898	-0.0218627	-0.0219372	-0.021991	-0.0220116	-0.0220112	-0.0220178	-0.0220578
MHY_YE_Pi4_B2_T3	-0.0248529	-0.0249055	-0.0249846	-0.0250857	-0.0251857	-0.0252636	-0.0253059	-0.0253074	-0.0252786	-0.0252486	-0.0252444	-0.0252675	-0.0253001	-0.0253313	-0.0253733	-0.0254459	-0.0255495	-0.0256658	-0.0257786	-0.0258844	-0.0259801	-0.0260576	-0.026113	-0.0261541	-0.0261957	-0.026252	-0.0263296	-0.0264199	-0.0265053	-0.0265715	-0.0266164	-0.0266527	-0.0267011	-0.0267729	-0.0268574	-0.026939	-0.0270235	-0.0271231	-0.0272263	-0.0273042	-0.0273476	-0.0273783	-0.0274235	-0.0274882	-0.0275606	-0.0276307	-0.0276921	-0.0277371	-0.0277646
MHY_YE_Pi4_B3_T1	-0.00601756	-0.00606009	-0.00613089	-0.00621547	-0.0062961	-0.00637059	-0.00644125	-0.00649307	-0.00650067	-0.00646563	-0.00642717	-0.00642875	-0.0064819	-0.0065662	-0.00665671	-0.00674021	-0.00681432	-0.00688297	-0.00695257	-0.0070213	-0.0070784	-0.00712083	-0.00716213	-0.00722145	-0.00730541	-0.00740518	-0.00750192	-0.00757921	-0.00763527	-0.00768421	-0.00774305	-0.00782355	-0.00792996	-0.00805164	-0.00815851	-0.00822404	-0.00825447	-0.00827495	-0.00830146	-0.00833914	-0.0083913	-0.00845726	-0.00852615	-0.00858443	-0.00862742	-0.00866264	-0.00870628	-0.00877671	-0.00888492
MHY_YE_Pi4_B3_T2	0.013684	0.0136225	0.0135895	0.0135765	0.0135419	0.0134589	0.0133501	0.0132632	0.0132259	0.0132281	0.01324	0.0132359	0.0132035	0.0131462	0.0130785	0.0130153	0.0129605	0.0129064	0.012845	0.0127786	0.0127189	0.0126718	0.0126312	0.0125871	0.0125373	0.0124831	0.0124245	0.0123641	0.0123081	0.0122564	0.012195	0.012107	0.0119927	0.0118757	0.011787	0.0117368	0.0117085	0.0116829	0.0116527	0.0116112	0.0115463	0.0114526	0.0113434	0.0112483	0.0111897	0.0111634	0.0111419	0.0110987	0.0110295
MHY_YE_Pi4_B3_T3	0.00873445	0.00871018	0.00868103	0.00863297	0.00855444	0.00844827	0.0083426	0.00827328	0.00825358	0.00826563	0.00828144	0.0082846	0.00827302	0.00824893	0.00820941	0.00814619	0.00805665	0.00795289	0.00785343	0.00776867	0.00769947	0.00764393	0.00759738	0.00754804	0.00748323	0.00740225	0.0073185	0.00724358	0.00717515	0.007105	0.00703259	0.00696501	0.00691119	0.00687848	0.00686275	0.00683669	0.00677229	0.0066767	0.0065845	0.00651496	0.00645561	0.00639145	0.00632796	0.0062748	0.00622672	0.00617302	0.00611046	0.00604276	0.00597315
MHY_YE_Pi2_B1_T1	0.0957615	0.0957403	0.0957452	0.0957536	0.0957375	0.0956799	0.0955913	0.0955008	0.0954319	0.0953916	0.0953732	0.0953604	0.0953335	0.095286	0.0952275	0.0951692	0.0951113	0.0950487	0.0949786	0.0948986	0.0948026	0.094685	0.094553	0.0944309	0.0943464	0.0943019	0.0942661	0.0942016	0.0941009	0.0939874	0.0938824	0.0937803	0.0936669	0.0935546	0.0934759	0.093435	0.093391	0.0933099	0.0932054	0.0931158	0.093062	0.0930369	0.0930163	0.0929717	0.092886	0.092761	0.092614	0.0924727	0.0923678
MHY_YE_Pi2_B1_T2	0.107556	0.107524	0.107503	0.107469	0.107402	0.107312	0.107238	0.107211	0.107225	0.107241	0.107235	0.10721	0.107173	0.107125	0.10706	0.106973	0.106865	0.106743	0.10662	0.106514	0.106435	0.106374	0.106319	0.106267	0.106216	0.106155	0.106067	0.105955	0.105846	0.105758	0.105675	0.105565	0.105418	0.105268	0.10516	0.105104	0.105067	0.10502	0.104947	0.10484	0.104702	0.104578	0.104519	0.104518	0.10451	0.104434	0.10429	0.104125	0.104
MHY_YE_Pi2_B1_T3	0.102931	0.102825	0.102753	0.102719	0.10269	0.102625	0.102521	0.102421	0.102368	0.102365	0.102379	0.102379	0.102352	0.102301	0.10223	0.10214	0.102037	0.101936	0.101849	0.101775	0.101694	0.101586	0.101458	0.101335	0.10124	0.101172	0.101105	0.101017	0.100912	0.100802	0.100686	0.100556	0.100419	0.100306	0.100241	0.100215	0.100192	0.100141	0.100052	0.0999389	0.0998406	0.0997924	0.0997848	0.099759	0.0996611	0.0994893	0.0992872	0.0991132	0.0990183
MHY_YE_Pi2_B2_T1	0.157384	0.157326	0.157285	0.157248	0.157198	0.157123	0.15703	0.156943	0.156873	0.156814	0.15676	0.156716	0.156687	0.156656	0.156603	0.156517	0.156414	0.156317	0.156239	0.156159	0.156049	0.155902	0.155753	0.155635	0.155553	0.155485	0.155411	0.155342	0.15529	0.155246	0.15517	0.155036	0.15486	0.154693	0.154577	0.154505	0.15444	0.154362	0.15428	0.154209	0.154161	0.154132	0.154106	0.15405	0.153948	0.153803	0.153636	0.153476	0.153373
MHY_YE_Pi2_B2_T2	0.173153	0.173089	0.173018	0.172929	0.172813	0.172686	0.172584	0.172545	0.172559	0.172581	0.172569	0.172521	0.172467	0.172424	0.17238	0.172313	0.172216	0.1721	0.171975	0.171851	0.171742	0.171651	0.171565	0.17147	0.171373	0.171292	0.171227	0.171165	0.171102	0.171032	0.17093	0.170772	0.170577	0.170404	0.170293	0.170226	0.170145	0.170028	0.1699	0.169792	0.169714	0.169657	0.1696	0.169519	0.169407	0.169279	0.16915	0.169032	0.168945
MHY_YE_Pi2_B2_T3	0.165346	0.165266	0.165199	0.165142	0.165081	0.165004	0.164923	0.164869	0.164854	0.164852	0.164834	0.164797	0.164757	0.16472	0.164675	0.164613	0.164531	0.164428	0.164312	0.164198	0.164101	0.164018	0.163931	0.163834	0.163734	0.163639	0.163545	0.163457	0.163384	0.163314	0.16321	0.163047	0.162855	0.162695	0.162611	0.162579	0.162536	0.162448	0.162329	0.162202	0.16208	0.161981	0.161912	0.161849	0.161744	0.161576	0.161373	0.161199	0.161124
MHY_YE_Pi2_B3_T1	0.176916	0.176808	0.176685	0.176565	0.176463	0.176381	0.176323	0.176292	0.176273	0.176241	0.176187	0.176119	0.176044	0.175965	0.17589	0.175833	0.175788	0.17573	0.175645	0.175539	0.17543	0.175321	0.175207	0.175094	0.174998	0.174928	0.174866	0.17479	0.174691	0.174577	0.174455	0.174318	0.174162	0.174006	0.173881	0.17379	0.173704	0.173595	0.173466	0.173338	0.173233	0.173157	0.173098	0.173027	0.172931	0.172819	0.172714	0.172644	0.172633
MHY_YE_Pi2_B3_T2	0.205651	0.205563	0.205499	0.205466	0.205436	0.205369	0.205252	0.205122	0.205017	0.204949	0.204899	0.204845	0.204783	0.204711	0.204634	0.204554	0.204478	0.204405	0.204324	0.204216	0.204075	0.203918	0.203772	0.203655	0.203575	0.203526	0.203486	0.203426	0.20334	0.203236	0.203107	0.202931	0.202709	0.202502	0.202377	0.202332	0.202292	0.20219	0.202021	0.201841	0.201724	0.201701	0.201714	0.201662	0.201501	0.20127	0.201029	0.200835	0.200757
MHY_YE_Pi2_B3_T3	0.17948	0.179397	0.17931	0.17923	0.179166	0.179109	0.179049	0.178991	0.178943	0.178893	0.178825	0.17875	0.17869	0.17865	0.178608	0.178535	0.178422	0.17829	0.178173	0.178088	0.178023	0.177948	0.177841	0.177705	0.177566	0.177446	0.177351	0.177265	0.177172	0.177067	0.176947	0.176812	0.176683	0.176595	0.176552	0.176507	0.176407	0.176258	0.176106	0.175979	0.175885	0.175825	0.175781	0.175713	0.175588	0.175406	0.175203	0.175044	0.174999
MHY_YE_Pi1_B1_T1	0.0679982	0.0679457	0.0678558	0.067746	0.0676436	0.0675719	0.067537	0.0675244	0.067515	0.0675027	0.0674925	0.0674826	0.0674569	0.0674002	0.0673134	0.0672126	0.0671172	0.0670362	0.0669584	0.0668651	0.0667608	0.0666784	0.0666416	0.0666306	0.066603	0.0665386	0.0664485	0.0663506	0.0662564	0.0661766	0.0661149	0.0660581	0.065992	0.0659244	0.0658713	0.0658253	0.0657613	0.0656701	0.0655669	0.0654658	0.0653667	0.0652655	0.0651639	0.0650696	0.0649898	0.0649234	0.0648592	0.0647895	0.0647248
MHY_YE_Pi1_B1_T2	0.0607264	0.0606698	0.0606367	0.0606151	0.0605782	0.0605084	0.0604215	0.0603518	0.0603174	0.0603146	0.0603292	0.0603381	0.0603121	0.0602378	0.0601314	0.0600249	0.0599442	0.0598938	0.0598527	0.0597903	0.0596976	0.0595959	0.0595108	0.0594494	0.0594008	0.0593485	0.0592837	0.0592146	0.0591557	0.0591072	0.0590523	0.0589787	0.0588918	0.0588057	0.0587289	0.0586563	0.058577	0.0584869	0.058391	0.0582947	0.0582052	0.0581361	0.0580983	0.0580849	0.0580759	0.058054	0.0580064	0.057926	0.0578194
MHY_YE_Pi1_B1_T3	0.0527642	0.0527377	0.0527313	0.0527108	0.0526537	0.0525637	0.0524713	0.052411	0.0523885	0.0523765	0.0523538	0.052328	0.0523134	0.0522983	0.0522542	0.0521729	0.0520765	0.0519895	0.0519153	0.0518435	0.0517682	0.051693	0.0516259	0.0515751	0.0515436	0.0515189	0.0514782	0.051407	0.0513109	0.0512099	0.0511211	0.0510409	0.05095	0.050842	0.0507402	0.0506692	0.0506182	0.0505599	0.0504927	0.0504368	0.0503955	0.0503488	0.0502872	0.0502283	0.0501896	0.0501612	0.0501195	0.0500549	0.0499776
MHY_YE_Pi1_B2_T1	0.112198	0.112135	0.112081	0.112023	0.111949	0.111863	0.111778	0.11171	0.111664	0.11164	0.11164	0.111658	0.111675	0.111666	0.11162	0.111544	0.111442	0.111311	0.11115	0.11097	0.110795	0.110649	0.110543	0.110474	0.110434	0.110397	0.110338	0.110256	0.110183	0.110133	0.11007	0.10995	0.109783	0.109627	0.109531	0.10948	0.109427	0.109351	0.109259	0.109159	0.109055	0.108966	0.108916	0.108897	0.108872	0.1088	0.108677	0.108537	0.108427
[truncated: 176 more rows]
[truncated: 1,766 more columns]

## Sheet: Raw spectra_ATR_media
	4000.13	3998.2	3996.27	3994.34	3992.41	3990.48	3988.56	3986.63	3984.7	3982.77	3980.84	3978.91	3976.98	3975.05	3973.13	3971.2	3969.27	3967.34	3965.41	3963.48	3961.55	3959.62	3957.7	3955.77	3953.84	3951.91	3949.98	3948.05	3946.12	3944.2	3942.27	3940.34	3938.41	3936.48	3934.55	3932.62	3930.7	3928.77	3926.84	3924.91	3922.98	3921.05	3919.12	3917.19	3915.26	3913.34	3911.41	3909.48	3907.55
[truncated: 975 more rows]
[truncated: 1,715 more columns]

[truncated: 2 more sheets: Ref materials ATR spectra, MCI_Pi1_media_HTS]
